# Supplementary material for: The Red Queen Model of Recombination Hotspots Evolution in the Light of Archaic and Modern Human Genomes
Source: PLoS Genet. 2014 Nov 13;10(11):e1004790. doi: 10.1371/journal.pgen.1004790 (PMC4230742; doi:10.1371/journal.pgen.1004790)
Supplement: Dataset S2 — This archive contains a TAB-delimited data frame with the list of HM and CM motifs found in the HC sequence and a “README” file providing information on this data frame. (ZIP) [file pgen.1004790.s017.zip]

Archive with 8 entries (5 files):
- DatasetS2/
- DatasetS2/Motifs.tab
- __MACOSX/
- __MACOSX/DatasetS2/
- __MACOSX/DatasetS2/._Motifs.tab
- DatasetS2/README.txt
- __MACOSX/DatasetS2/._README.txt
- __MACOSX/._DatasetS2
