# Supplementary material for: The Red Queen Model of Recombination Hotspots Evolution in the Light of Archaic and Modern Human Genomes
Source: PLoS Genet. 2014 Nov 13;10(11):e1004790. doi: 10.1371/journal.pgen.1004790 (PMC4230742; doi:10.1371/journal.pgen.1004790)
Supplement: Dataset S2 — This archive contains a TAB-delimited data frame with the list of HM and CM motifs found in the HC sequence and a “README” file providing information on this data frame. (ZIP) [file pgen.1004790.s017.zip › DatasetS2/Motifs.tab]

motif_chr	motif_start	motif_type	strand	anc	hum	den	pan	den_p	hum_p	AF_1KG	Filter	TE_chr	TE_start	TE_end	TE_type	HapMap_HS	HapMap_rate	deCODE_rate
1	2374411	HM	-	GTGGGCAGGGAGG	GTGGGCAGGGAGG	GTGGGCAGGGAGG	GTGGGCAGGGAGG	.............	.............	.;.;.;.;.;.;.;.;.;.;.;.;.	2	NA	NA	NA	No	0	2.312	NA
1	2377546	CM	+	CTTCCCTGTCCAC	CTTCCCTGTCCAC	CTTCCCTGTCCAC	CTTCCCTGTCCAC	.............	.............	.;.;.;.;.;.;.;.;.;.;.;.;.	2	NA	NA	NA	No	0	1.0697	NA
1	2398764	HM	+	CCTCCCTCCCCAC	CCTCCCTTCCCAC	CCTCCCTTCCCAC	CCTCCCTCCCCAC	.............	.............	.;.;.;.;.;.;.;.;.;.;.;.;.	2	NA	NA	NA	No	0	3.2577	NA
1	2405053	HM	+	CCTCCCTGTCCAC	CCTCCCTGTCCAC	CCTCCCTGTCCAC	CCTCCCTGTCCAC	.............	.............	.;.;.;.;.;.;.;.;.;.;.;.;.	2	NA	NA	NA	No	1	31.7513	NA
1	2421460	HM	+	CCTCCCTGCCCAC	CCTCCCTGCCCAC	CCTCCCTGCCCAC	CCTCCCTGCCCAC	.............	.............	.;.;.;.;.;.;.;.;.;.;.;.;.	2	NA	NA	NA	No	0	2.6485	NA
1	2466891	HM	-	GTGGGAAGGGAGG	GTGGGAAGGGAGG	GTGGGAAGGGAGG	GTGGGAAGGGAGG	.............	.............	.;.;.;.;.;.;.;.;.;.;.;.;.	1	NA	NA	NA	No	0	0.9506	NA
1	2479077	HM	+	CCTCCCTGCCCAC	CCTCCCTGCCCAC	CCTCCCTGCCCAC	CCTCCCTGCCCAC	.............	.............	.;.;.;.;.;.;.;.;.;.;.;.;.	2	NA	NA	NA	No	0	0.5022	NA
1	2723713	CM	+	CTTCCCTCTCCAC	CTTCCCTCTCCAC	CTTCCCTCTCCAC	CTTCCCTCTCCAC	.............	.............	.;.;.;.;.;.;.;.;.;.;.;.;.	3	NA	NA	NA	No	0	1.1646	NA
1	2821886	HM	+	CCTCCCTACCCAC	CCTCCCTACCCAC	CCTCCCTACCCAC	CCTCCCTACCCAC	.............	.............	.;.;.;.;.;.;.;.;.;.;.;.;.	1	NA	NA	NA	No	0	0.37	NA
1	2842724	CM	-	GTGGCCAGGGAAG	GTGGCCAAGGAAG	GTGGCCAAGGAAG	GTGGCCAGGGAAG	.............	.............	.;.;.;.;.;.;.;.;.;.;.;.;.	2	NA	NA	NA	No	0	0.6388	NA
1	2936457	HM	-	GTGGGCAGGGAGG	GTGGGCAGGGAGG	GTGGGCAGGGAGG	GTGGGCAGGGAGG	.............	.............	.;.;.;.;.;.;.;.;.;.;.;.;.	2	NA	NA	NA	No	0	1.4049	NA
1	3298528	HM	-	GTGGTGAGGGAGG	GTGGTGAGGGAGG	GTGGTGAGGGAGG	GTGGTGAGGGAGG	.............	.............	.;.;.;.;.;.;.;.;.;.;.;.;.	2	NA	NA	NA	No	0	2.031	NA
1	3311044	HM	-	GTGGAGAGGGAGG	GTGGAGAGGGAGG	GTGGAGAGGGAGG	NTGGAGAGGGAGG	.............	.............	.;.;.;.;.;.;.;.;.;.;.;.;.	0	NA	NA	NA	No	0	0.3029	NA
1	3346089	HM	-	GTGGACAGGGAGG	GTGGACAGGGAGG	GTGGACAGGGAGG	GTGGACAGGGAGG	.............	.............	.;.;.;.;.;.;.;.;.;.;.;.;.	1	NA	NA	NA	No	1	9.1598	NA
1	3366189	CM	+	CTTCCCTCCCCAC	CTTCCCTCCCCAC	CTTCCCTCCCCAC	CTTCCCTCCCCAC	.............	.............	.;.;.;.;.;.;.;.;.;.;.;.;.	2	NA	NA	NA	No	1	0.545	NA
1	3432926	HM	-	GTGGTTAGGGAGG	GTGGTTAGGGAGG	GTGGTTAGGGAGG	GTGGTTAGGGAGG	.............	.............	.;.;.;.;.;.;.;.;.;.;.;.;.	2	NA	NA	NA	No	0	0.5991	NA
1	3650691	HM	+	CCTCCCTTGCCAC	CCTCCCTTGCCAC	CCTCCCTTGCCAC	CCTCCCTTGCCAC	.............	....T........	.;.;.;.;0.00;.;.;.;.;.;.;.;.	2	NA	NA	NA	No	0	1.2494	1.135
1	3681041	HM	+	CCTCCCTTGCCAC	CCTCCCTTGCCAC	CCTCCCTTGCCAC	CCTCCCTTGCCAC	.............	.............	.;.;.;.;.;.;.;.;.;.;.;.;.	2	NA	NA	NA	No	1	68.2239	271.6436
1	3744703	HM	-	GTGGTGAGGGAGG	GTGGTGAGGGAGG	GTGGTGAGGGAGG	GTGGTGAGGGAGG	.............	.............	.;.;.;.;.;.;.;.;.;.;.;.;.	2	NA	NA	NA	No	0	0.2821	0
1	4167766	HM	-	GTGGAGAGGGAGG	GTGGAGAGGGAGG	GTGGAGAGGGAGG	GTGGAGAGGGAGG	.............	.............	.;.;.;.;.;.;.;.;.;.;.;.;.	3	NA	NA	NA	No	0	0.5583	0
1	4443720	HM	-	GTGGGAAGGGAGG	GTGGGAAGGGAGG	GTGGGAAGGGAGG	CTGTTTAGGGACG	.............	.............	.;.;.;.;.;.;.;.;.;.;.;.;.	2	NA	NA	NA	No	0	1.232	0.0551
1	4561142	CM	+	CTTCCCTTTCCAC	CTTCCCTTTCCAC	CTTCCCTTTCCAC	CTTCCCTTTCCAC	.............	.........T...	.;.;.;.;.;.;.;.;.;0.00;.;.;.	3	NA	NA	NA	No	0	0.947	0
1	4939798	CM	-	GTGGGGAGGGAAG	GTGGGGAGGGAAG	GTGGGGAGGGAAG	GTGGGGAGGGAAG	.............	.............	.;.;.;.;.;.;.;.;.;.;.;.;.	3	NA	NA	NA	No	0	0.2769	0.0843
1	5020054	CM	-	GTGGAGAGGGAAG	GTGGAGAGGGAAG	GTGGAGAGGGAAG	GTGGAGAGGGAAG	.............	.............	.;.;.;.;.;.;.;.;.;.;.;.;.	1	NA	NA	NA	No	1	22.6365	1.64375
1	5263788	HM	-	GTGGGAAGGGAGG	GTGGGAAGGGAGG	GTGGGAAGGGAGG	GTGGGAAGGGAGG	.............	.............	.;.;.;.;.;.;.;.;.;.;.;.;.	3	NA	NA	NA	No	0	3.748	6.17385
1	5344016	HM	-	GTGGACAGGGAGG	GTGGACAGGGAGG	GTGGACAGGGAGG	GTGGACAGGGAGG	.............	.............	.;.;.;.;.;.;.;.;.;.;.;.;.	1	NA	NA	NA	No	1	5.1649	0
1	5354622	CM	+	CTTCCCTCACCAC	CTTCCCTCACCAC	CTTCCCTCACCAC	CTTCCGTCACCAC	.............	.............	.;.;.;.;.;.;.;.;.;.;.;.;.	3	NA	NA	NA	No	1	1.5728	7.74165
1	5355092	HM	-	GTGGAAAGGGAGG	GTGTAAAGGGAGG	GTGTAAAGGGAGG	GTGGAAAGGGAGG	.............	.............	.;.;.;.;.;.;.;.;.;.;.;.;.	3	NA	NA	NA	No	1	2.2815	12.6106
1	5541560	HM	+	CCTCCCTGGCCAC	CCTCCCTGGCCAC	CCTCCCTGGCCAC	CCTCCCTGGCCAC	.............	.............	.;.;.;.;.;.;.;.;.;.;.;.;.	2	NA	NA	NA	No	1	20.6391	1.68905
1	5730359	HM	-	GTGGGGAGGGAGG	GTGGGGAGGGAGG	GTGGGGAGGGAGG	GTGGGGAGGGAGG	.............	.............	.;.;.;.;.;.;.;.;.;.;.;.;.	1	NA	NA	NA	No	1	4.9957	0
1	5775328	CM	-	GTGGGGAGGGAAG	GTGGGGAGGGAAG	GTGGGGAGGGAAG	GTGGGCAGGGAAG	.............	.............	.;.;.;.;.;.;.;.;.;.;.;.;.	2	NA	NA	NA	No	1	1.6876	0
1	5846735	HM	-	GTGGTTAGGGAGG	GTGGTTAGGGTGG	GTGGTTAGGGAGG	GTGGTTAGGGAGG	.............	..........A..	.;.;.;.;.;.;.;.;.;.;0.12;.;.	3	NA	NA	NA	No	0	3.4043	3.263
1	5852903	HM	-	GTGGCCAGGGAGG	GTGGCCAGGGAGG	GTGGCCAGGGAGG	GTGGCCAGGGAGG	.............	.............	.;.;.;.;.;.;.;.;.;.;.;.;.	3	NA	NA	NA	No	0	3.4048	3.2629
1	5922321	HM	-	GTGGGAAGGGAGG	GTGGGAAGGGAGG	GTGGGAAGGGAGG	GTGGGAAGGGAGG	.............	.............	.;.;.;.;.;.;.;.;.;.;.;.;.	3	NA	NA	NA	No	0	0.4723	0
1	5936392	HM	+	CCTCCCTGACCAC	CCTCCCTGACCAC	CCTCCCTGACCAC	CCTCCCTGACCAC	.............	.............	.;.;.;.;.;.;.;.;.;.;.;.;.	2	NA	NA	NA	No	0	0.6544	0.16665
1	6053788	HM	+	CCTCCCTGGCCAC	CCTCCCTGGCCAC	CCTCCCTGGCCAC	CCTCCCTGGCCAC	.............	.............	.;.;.;.;.;.;.;.;.;.;.;.;.	2	NA	NA	NA	No	0	0.3708	2.90525
1	6053807	CM	+	CTTCCCTCCCCAC	CTTCCCTCCCCAC	CTTCCCTCCCCAC	CTTCCCTCCCCAC	.............	.............	.;.;.;.;.;.;.;.;.;.;.;.;.	2	NA	NA	NA	No	0	0.3708	2.90525
1	6096866	HM	-	GTGGGAAGGGAGG	GTGGGAAGGGAGG	GTGGGAAGGGAGG	GTGGGAAGGGAGG	.............	.............	.;.;.;.;.;.;.;.;.;.;.;.;.	1	NA	NA	NA	No	0	0.6811	2.3481
1	6497787	HM	-	GTGGGGAGGGAGG	GTGGGGAGGGAGG	GTGGGGAGGGAGG	GTGGGGAGGGAGG	.............	.............	.;.;.;.;.;.;.;.;.;.;.;.;.	1	NA	NA	NA	No	0	0.59	4.4183
1	6511143	HM	-	GTGGGGAGGGAGG	GTGGGGAGGGAGG	GTGGGGAGGGAGG	GTGGGGAGGGAGG	.............	.............	.;.;.;.;.;.;.;.;.;.;.;.;.	2	NA	NA	NA	No	0	0.724	4.4183
1	6562007	HM	+	CCTCCCTGCCCAC	CCTCCCTGCCCAC	CCTCCCTGCCCAC	CCTCCCTGCCCAC	.............	.............	.;.;.;.;.;.;.;.;.;.;.;.;.	3	NA	NA	NA	No	1	22.4783	4.6081
1	6616328	CM	-	GTGGGAAGGGAAG	GTGGGAAGGGAAG	GTGGGAAGGGAAG	GTGGGAAGGGAAG	.............	.............	.;.;.;.;.;.;.;.;.;.;.;.;.	1	NA	NA	NA	No	0	0.2102	0
1	6972933	CM	-	GTGGGGAGGGAAG	GTGGGGAGGGAAG	GTGGGGAGGGAAG	GTGGGGAGGGAAG	.............	.............	.;.;.;.;.;.;.;.;.;.;.;.;.	3	NA	NA	NA	No	0	0.4385	0.0025
1	7068010	HM	-	GTGGAAAGGGAGG	GTGGAAAGGGAGG	GTGGAAAGGGAGG	GTGGAAAGGGAGG	.............	.............	.;.;.;.;.;.;.;.;.;.;.;.;.	3	NA	NA	NA	No	0	0.7049	0
1	7077658	CM	-	GTGGAGAGGGAAG	GTGGAGAGGTAAG	GTGGAGAGGTAAG	GTGGAGAGGGAAG	.............	.............	.;.;.;.;.;.;.;.;.;.;.;.;.	1	NA	NA	NA	No	0	0.1697	0
1	7108717	CM	+	CTTCCCTTGCCAC	CTTCCCTTGCAAC	CTTCCCTTGCAAC	CTTCCCTTGCCAC	.............	.............	.;.;.;.;.;.;.;.;.;.;.;.;.	3	NA	NA	NA	No	0	0.5262	0.00035
1	7132739	HM	-	GTGGTTAGGGAGG	GTGGTTAGGGAGG	GTGGTTAGGGAGG	GTGGTTAGGGAGG	.............	.............	.;.;.;.;.;.;.;.;.;.;.;.;.	2	NA	NA	NA	No	1	1.732	0
1	7353202	HM	-	GTGGACAGGGAGG	GTGGACAGGGACG	GTGGACAGGGACG	GTGGACAGGGAGC	.............	...........G.	.;.;.;.;.;.;.;.;.;.;.;0.01;.	2	NA	NA	NA	No	0	0.2912	0
1	7359689	HM	+	CCTCCCTGGCCAC	CCTCCCTGGCCAC	CCTCCCTGGCCAC	CCTCCCTGGCCAC	.............	.............	.;.;.;.;.;.;.;.;.;.;.;.;.	1	NA	NA	NA	No	0	0.3026	0
1	7500061	HM	-	GTGGCAAGGGAGG	GTGGCAAGGGAGG	GTGGCAAGGGAGG	GTGGCAAGGGAGG	.............	.............	.;.;.;.;.;.;.;.;.;.;.;.;.	2	NA	NA	NA	No	0	1.2606	0.1256
1	7513381	HM	+	CCTCCCTCCCCAC	CCTCCCTCCCCAC	CCTCCCTCCCCAC	CCTCCCTCCCCAC	.............	.............	.;.;.;.;.;.;.;.;.;.;.;.;.	3	NA	NA	NA	No	1	13.0374	12.58935
1	7596987	HM	+	CCTCCCTGCCCAC	CCTCCCTGCCCAC	CCTCCCTGCCCAC	CCTCCCTGCCCAC	.............	.............	.;.;.;.;.;.;.;.;.;.;.;.;.	2	NA	NA	NA	No	0	2.6637	0
1	7701705	HM	-	GTGGCAAGGGAGG	GTGGCAAGGGAGG	GTGGCAAGGGAGG	GTGACAAGGGAGG	.............	.............	.;.;.;.;.;.;.;.;.;.;.;.;.	2	NA	NA	NA	No	0	3.0865	0
1	7923996	HM	+	CCTCCCTCTCCAC	CCTCCCTCTCCAC	CCTCCCTCTCCAC	CCTCCCTCTCCAC	.............	.............	.;.;.;.;.;.;.;.;.;.;.;.;.	3	NA	NA	NA	No	0	0.7282	1.079
1	7945775	CM	-	GTGGCAAGGGAAG	GTGGCAAGGGAAG	GTGGCAAGGGAAG	GTGGCAAGGGAAG	.............	.............	.;.;.;.;.;.;.;.;.;.;.;.;.	1	NA	NA	NA	No	0	0.917	0
1	8044276	HM	-	GTGGGGAGGGAGG	GTGGGGAGGGAGG	GTGGGGAGGGAGG	GTGGGGAGGGAGG	.............	.............	.;.;.;.;.;.;.;.;.;.;.;.;.	2	NA	NA	NA	No	0	0.0229	0
1	8046365	HM	-	GTGGGGAGGGAGG	GTGGGGAGGGAGG	GTGGGGAGGGAGG	GTGGGGAGGGAGG	.............	.............	.;.;.;.;.;.;.;.;.;.;.;.;.	2	NA	NA	NA	No	0	0.0543	0.1063
1	8096313	CM	-	GTGGACAGGGAAG	GTGGACAGGGAAG	GTGGACAGGGAAG	GTGGACAGGGAAG	.............	.............	.;.;.;.;.;.;.;.;.;.;.;.;.	1	NA	NA	NA	No	0	0.1706	0
1	9100005	HM	+	CCTCCCTGTCCAC	CCTCCCTGTCCAC	CCTCCCTGTCCAC	CCTCCCTGTCCAC	.............	.............	.;.;.;.;.;.;.;.;.;.;.;.;.	3	NA	NA	NA	No	0	0.2145	0
1	9243419	HM	-	GTGGGCAGGGAGG	GTGGGCAGGGAGG	GTGGGCAGGGAGG	GTGGGCAGGGAGG	.............	.............	.;.;.;.;.;.;.;.;.;.;.;.;.	1	NA	NA	NA	No	1	1.2125	3.22725
1	9291719	HM	+	CCTCCCTCCCCAC	CCTCCCTCCCCAC	CCTCCCTCCCCAC	CCTCCCTCCCCAC	.............	......A......	.;.;.;.;.;.;0.00;.;.;.;.;.;.	2	NA	NA	NA	No	1	7.1576	0.96725
1	9541181	HM	+	CCTCCCTTTCCAC	CCTCCCTTTCCAC	CCTCCCTTTCCAC	CCTCCCTTTCCAC	.............	.............	.;.;.;.;.;.;.;.;.;.;.;.;.	3	NA	NA	NA	No	0	1.813	0
1	9788653	HM	+	CCTCCCTGGCCAC	CCTCCCTGGCCAC	CCTCCCTGGCCAC	CCTCCCTGGCCAC	.............	.............	.;.;.;.;.;.;.;.;.;.;.;.;.	2	NA	NA	NA	No	0	0.5481	0
1	9970320	HM	-	GTGGGGAGGGAGG	GTGGGGAGGGAGG	GTGGGGAGGGAGG	GTGGGGAGGGAGG	.............	.............	.;.;.;.;.;.;.;.;.;.;.;.;.	1	NA	NA	NA	No	0	6.2825	1.182
1	10163312	CM	+	CTTCCCTTTCCAC	CTTCCCTTTCCAC	CTTCCCTTTCCAC	CTTCCCTTTCCAC	.............	.............	.;.;.;.;.;.;.;.;.;.;.;.;.	1	NA	NA	NA	No	0	0.1144	0
1	10225817	CM	+	CTTCCCTGACCAC	CTTCCCTGACCAC	CTTCCCTGACCAC	CTTCCCTGACCAC	.............	.............	.;.;.;.;.;.;.;.;.;.;.;.;.	2	NA	NA	NA	No	0	0.1058	0
1	10246081	CM	+	CTTCCCTGTCCAC	CTTCCCTGTCCAC	CTTCCCTGTCCAC	-------------	.............	.............	.;.;.;.;.;.;.;.;.;.;.;.;.	0	NA	NA	NA	No	0	0.5405	0
1	10724876	HM	+	CCTCCCTCCCCAC	CCTCCCTCCCCAC	CCTCCCTCCCTAC	CCTCCCTCCCCAC	.............	.............	.;.;.;.;.;.;.;.;.;.;.;.;.	1	NA	NA	NA	No	0	0.5243	0.89025
1	10860531	HM	-	GTGGGAAGGGAGG	GTGGGAAGGGAGG	GTGGGAAGGGAGG	GTGGGAAGGGAGG	.............	.............	.;.;.;.;.;.;.;.;.;.;.;.;.	2	NA	NA	NA	No	1	7.4368	6.32995
1	10969679	HM	+	CCTCCCTGCCCAC	CCTCCCTGCCCAC	CCTCCCTGCCCAC	CCTCCATGCCCAC	.............	.............	.;.;.;.;.;.;.;.;.;.;.;.;.	2	NA	NA	NA	No	1	3.2037	0.04385
1	10973082	HM	-	GTGGGCAGGGAGG	GTGGGCAGGGAGG	GTGGGCAGGGAGG	GTGGGCAGGGAGG	.............	.............	.;.;.;.;.;.;.;.;.;.;.;.;.	3	NA	NA	NA	No	1	0.2059	0
1	10973310	CM	-	GTGGCCAGGGAAG	GTGGCCAGGGAAG	GTGGCCAGGGAAG	GTGGCCAGGGAAG	.............	.............	.;.;.;.;.;.;.;.;.;.;.;.;.	3	NA	NA	NA	No	1	0.204	0
1	11017841	HM	-	GTGGCCAGGGAGG	GTGGCCAGGGAGG	GTGGCCAGGGAGG	GTGGCCAGGGAGG	.............	.............	.;.;.;.;.;.;.;.;.;.;.;.;.	3	NA	NA	NA	No	0	2.3687	0
1	11071370	HM	-	GTGGGAAGGGAGG	GTGGGAAGGGAGG	GTGGGAAGGGAGG	GTGGGAAGGGAGG	.............	.............	.;.;.;.;.;.;.;.;.;.;.;.;.	1	NA	NA	NA	No	0	3.0073	3.68315
1	11576172	HM	+	CCTCCCTGACCAC	CCTCCCTGACCAC	CCTCCCTGACCAC	CCTCCCTGACCAC	.............	.............	.;.;.;.;.;.;.;.;.;.;.;.;.	3	NA	NA	NA	No	0	2.1771	3.8485
1	11590710	CM	-	GTGGTGAGGGAAG	GTGGTGAGGGAAG	GTGGTGAGGGAAG	GTGGTGAGGGAAG	.............	.............	.;.;.;.;.;.;.;.;.;.;.;.;.	2	NA	NA	NA	No	1	0.7892	1.6898
1	11592016	HM	+	CCTCCCTCTCCAC	CCTCCCTCTCCAC	CCTCCCTCTCCAC	CCTCCCTCTCCAC	.............	.............	.;.;.;.;.;.;.;.;.;.;.;.;.	3	NA	NA	NA	No	1	0.8893	1.5215
1	11703166	CM	+	CTTCCCTGACCAC	CTTCCCTGACCAC	CTTCCCTGACCAC	CTTCCCTGACCAC	.............	.............	.;.;.;.;.;.;.;.;.;.;.;.;.	1	NA	NA	NA	No	1	0.5147	0.69035
1	11740744	CM	+	CTTCCCTCCCCAC	CTTCCCTCCCCAC	CTTCCCTCCCCAC	CTTCCCTCCCCAC	.............	.............	.;.;.;.;.;.;.;.;.;.;.;.;.	2	NA	NA	NA	No	0	3.3924	0
1	11808240	HM	-	GTGGGGAGGGAGG	GTGGGGAGGGAGG	GTGGGGAGGGAGG	GTGGGGAGGGAGG	.............	.............	.;.;.;.;.;.;.;.;.;.;.;.;.	3	NA	NA	NA	No	0	0.5948	0
1	12031839	HM	+	CCTCCCTAGCCAC	CCTCCCTAGCCAC	CCTCCCTAGCCAC	CCTCCCTAGCCAC	.............	.............	.;.;.;.;.;.;.;.;.;.;.;.;.	2	NA	NA	NA	No	0	0.245	1.1474
1	12200302	CM	-	GTGGAAAGGGAAG	GTGGAAAGGGAAG	GTGGAAAGGGAAG	GTGGAAAGGGAAG	.............	.............	.;.;.;.;.;.;.;.;.;.;.;.;.	2	NA	NA	NA	No	1	19.001	18.3529
1	12235159	HM	-	GTGGACAGGGAGG	GTGGACAGGGAGG	GTGGACAGGGAGG	GTGGACAGGGAGG	.............	............A	.;.;.;.;.;.;.;.;.;.;.;.;0.01	2	NA	NA	NA	No	0	1.0561	0
1	14143136	CM	-	GTGGGGAGGGAAG	GTGGGGAGGGAAG	GTGGGGAGGGAAG	GTGGGGAGGGAAG	.............	.............	.;.;.;.;.;.;.;.;.;.;.;.;.	2	NA	NA	NA	No	0	0.062	0
1	14398292	CM	-	GTGGTGAGGGAAG	GTGGTGAGGGAAG	GTGGTGAGGGAAG	GTGGTGAGGGAAG	.............	.............	.;.;.;.;.;.;.;.;.;.;.;.;.	3	NA	NA	NA	No	0	0.8541	0
1	14604445	CM	+	CTTCCCTCTCCAC	CTTCCCTCTCCAC	CTTCCCTCTCCAC	CTTCCCTCTCCAC	.............	.............	.;.;.;.;.;.;.;.;.;.;.;.;.	1	NA	NA	NA	No	0	0.2516	0
1	14838488	HM	-	GTGGAAAGGGAGG	GTGGAAAGGGAGG	GTGGAAAGGGAGG	GTGGAAAGGGAGG	.............	.............	.;.;.;.;.;.;.;.;.;.;.;.;.	3	NA	NA	NA	No	0	1.8254	0
1	14918718	HM	-	GTGGAGAGGGAGG	GTGGAGAGGGAGG	GTGGAGAGGGAGG	GTGGAGAGGGAGG	.............	........C....	.;.;.;.;.;.;.;.;0.00;.;.;.;.	3	NA	NA	NA	No	0	0.2879	0
1	14923104	CM	+	CTTCCCTCCCCAC	CTTCCCTCCCCAC	CTTCCCTCCCCAC	CTTCCCTCCCCAC	.............	.............	.;.;.;.;.;.;.;.;.;.;.;.;.	2	NA	NA	NA	No	0	0.2888	0
1	14966504	HM	-	GTGGAGAGGGAGG	GTGGAGAGGGAGG	GTGGAGAGGGAGG	GTGGAAAGGGAGG	.............	.............	.;.;.;.;.;.;.;.;.;.;.;.;.	2	NA	NA	NA	No	0	1.2801	0
1	15182651	HM	-	GTGGTCAGGGAGG	GTGGTCAGGGAGG	GTGGTCAGGGAGG	GTGGTCAGGGAGG	.............	.............	.;.;.;.;.;.;.;.;.;.;.;.;.	3	NA	NA	NA	No	1	59.3423	23.40625
1	15347662	HM	+	CCTCCCTGTCCAC	CCTCCCTGTCCAC	CCTCCCTGTCCAC	CCTCCCTGTCCAC	.............	.............	.;.;.;.;.;.;.;.;.;.;.;.;.	3	NA	NA	NA	No	0	4.8403	4.27125
1	15368937	CM	-	GTGGTCAGGGAAG	GTGGTCAGGGAAG	GTGGTCAGGGAAG	GTGGTCAGGGAAG	.............	.............	.;.;.;.;.;.;.;.;.;.;.;.;.	2	NA	NA	NA	No	1	1.3259	3.59495
1	15384031	CM	+	CTTCCCTTCCCAC	CTTCCCTTCCCAT	CTTCCCTTCCCAT	CTTCCCTTCCCAC	.............	...G.........	.;.;.;0.01;.;.;.;.;.;.;.;.;.	3	NA	NA	NA	No	0	0.6348	0
1	15390129	HM	+	CCTCCCTGGCCAC	CCTCCCTGGCCAC	CCTCCCTGGCCAC	CCTCCCTGGCCAC	.............	.............	.;.;.;.;.;.;.;.;.;.;.;.;.	2	NA	NA	NA	No	0	0.6949	0
1	15698651	HM	-	GTGGTCAGGGAGG	GTGGTCAGGGAGG	GTGGTCAGGGAGG	GTGGTCAGGGAGG	.............	.........A...	.;.;.;.;.;.;.;.;.;0.00;.;.;.	2	NA	NA	NA	No	0	9.2765	0
1	15737702	CM	+	CTTCCCTCCCCAC	CTTCCCTCCCCAC	CTTCCCTCCCCAC	CTTCCCTCCCCAC	.............	.............	.;.;.;.;.;.;.;.;.;.;.;.;.	2	NA	NA	NA	No	0	1.3669	5.65675
1	15834311	CM	-	GTGGGGAGGGAAG	GTGGGGAGGGAAG	GTGGGGAGGGAAG	GTGGGGAGGGAAG	.............	.............	.;.;.;.;.;.;.;.;.;.;.;.;.	2	NA	NA	NA	No	0	0	0.21925
1	16115440	HM	-	GTGGCAAGGGAGG	GTGGCAAGGGAGG	GTGGCAAGGGAGG	GTGGCAAGGGAGG	.............	.............	.;.;.;.;.;.;.;.;.;.;.;.;.	1	NA	NA	NA	No	0	0.7959	4.674
1	16135697	CM	-	GTGGTGAGGGAAG	GTGGTGAGGGAAG	GTGGTGAGGGAAG	GTGGTGAGGGAAG	.............	.............	.;.;.;.;.;.;.;.;.;.;.;.;.	2	NA	NA	NA	No	0	0.0591	0.7535
1	16345588	HM	+	CCTCCCTACCCAC	CCTCCCTACCCAC	CCTCCCTACCCAC	CCTCCCTACCCAC	.............	.............	.;.;.;.;.;.;.;.;.;.;.;.;.	2	NA	NA	NA	No	0	1.0714	0
1	16353144	HM	-	GTGGGGAGGGAGG	GTGGGGAGGGAGG	GTGGGGAGGGAGG	GTGGGGAGGGAGG	.............	.............	.;.;.;.;.;.;.;.;.;.;.;.;.	2	NA	NA	NA	No	0	0.5605	0
1	16475022	CM	-	GTGGCCAGGGAAG	GTGGCCAGGGAAG	GTGGCCAGGGAAG	GTGGCCAGGGAAG	.............	.............	.;.;.;.;.;.;.;.;.;.;.;.;.	2	NA	NA	NA	No	0	2.7795	0.78065
1	17305061	CM	-	GTGGTCAGGGAAG	GTGGTCAGGGAAG	GTGGTCAGGGAAG	NNNNNNNNNNNNN	.............	.............	.;.;.;.;.;.;.;.;.;.;.;.;.	0	NA	NA	NA	No	0	0.8884	0
1	17313491	CM	-	GTGGACAGGGAAG	GTGGACAGGGAAG	GTGGACAGGGAAG	GTGGACAGGGAAG	.............	.............	.;.;.;.;.;.;.;.;.;.;.;.;.	1	NA	NA	NA	No	0	1.7749	0
1	17347577	CM	+	CTTCCCTGCCCAC	CTTCCCTGCCCAC	CTTCCCTGCCCAC	CTTCCCTGCCCAC	.............	.............	.;.;.;.;.;.;.;.;.;.;.;.;.	1	NA	NA	NA	No	0	0.2917	0.03385
1	17425880	HM	+	CCTCCCTCCCCAC	CCTCCCTCCCCAC	CCTCCCTCCCCAC	CCTCCCTCCCCAC	.............	.............	.;.;.;.;.;.;.;.;.;.;.;.;.	3	NA	NA	NA	No	0	0.4976	1.4374
1	17439217	CM	+	CTTCCCTCACCAC	CTTCCCTCACCAC	CTTCCCTCACCAC	CTTCCCTCACCAC	.............	.............	.;.;.;.;.;.;.;.;.;.;.;.;.	1	NA	NA	NA	No	0	0.4938	1.4374
1	17591918	CM	-	GTGGTCAGGGAAG	GTGGTCAGGGAAG	GTGGTCAGGGAAG	GTGGTCAGGGAAG	.............	.............	.;.;.;.;.;.;.;.;.;.;.;.;.	2	NA	NA	NA	No	0	1.0371	4.7779
1	17659312	CM	-	GTGGTCAGGGAAG	GTGGTCGGGGAAG	GTGGTCGGGGAAG	GTGGTCAGGGAAG	.............	.............	.;.;.;.;.;.;.;.;.;.;.;.;.	2	NA	NA	NA	No	0	0.2421	0
1	17666915	CM	-	GTGGCCAGGGAAG	GTGGCCAGGGAAG	GTGGCCAGGGAAG	GTGGCCAGGGAAG	.............	.............	.;.;.;.;.;.;.;.;.;.;.;.;.	3	NA	NA	NA	No	0	1.0047	0
1	17678712	CM	-	GTGGTCAGGGAAG	GTGGTCAGGGAAG	GTGGTCAGGGAAG	-------------	.............	.C.....A...G.	.;0.08;.;.;.;.;.;0.01;.;.;.;0.05;.	0	NA	NA	NA	No	1	37.8324	11.6519
1	17732442	CM	+	CTTCCCTGCCCAC	CTTCCCTGCCCAC	CTTCCCTGCCCAC	CTTCCCTGCCCAC	.............	............T	.;.;.;.;.;.;.;.;.;.;.;.;0.01	2	NA	NA	NA	No	0	0.0686	0
1	17875995	HM	-	GTGGTCAGGGAGG	GTGGTCAGGGAGG	GTGGTCAGGGAGG	GTGGTCAGGGAGG	.............	........A....	.;.;.;.;.;.;.;.;0.03;.;.;.;.	2	NA	NA	NA	No	1	31.7167	14.52145
1	17909355	HM	+	CCTCCCTGCCCAC	CCTCCCTGCCCAC	CCTCCCTGCCCAC	CCTCCCTGCCCAC	.............	.............	.;.;.;.;.;.;.;.;.;.;.;.;.	3	NA	NA	NA	No	0	18.0517	7.39015
1	17974268	HM	-	GTGGTCAGGGAGG	GTGGTCAGGGAGG	GTGGTCAGGGAGG	GTGGTCAGGGAGG	.............	.............	.;.;.;.;.;.;.;.;.;.;.;.;.	2	NA	NA	NA	No	0	4.4629	0
1	17989131	HM	-	GTGGGGAGGGAGG	GTGGGGAGGGAGG	GTGGGGAGGGAGG	GTGGGGAGGGAGG	.............	.............	.;.;.;.;.;.;.;.;.;.;.;.;.	3	NA	NA	NA	No	0	0.4537	0
1	18011625	HM	+	CCTCCCTCTCCAC	CCTCCCTCTCCAC	CCTCCCTCTCCAC	CCTCCCTCTCCAC	.............	.............	.;.;.;.;.;.;.;.;.;.;.;.;.	3	NA	NA	NA	No	0	0.2574	0
1	18129755	CM	+	CTTCCCTTTCCAC	CTTACCTTTCCAC	CTTACCTTTCCAC	CTTCCCTTTCCAC	.............	.............	.;.;.;.;.;.;.;.;.;.;.;.;.	2	NA	NA	NA	No	0	2.1161	1.4055
1	18163324	HM	-	GTGGGGAGGGAGG	GTGGGGAGGGAGG	GTGGGGAGGGAGG	GTGGGGAGGGAGG	.............	..A..........	.;.;0.00;.;.;.;.;.;.;.;.;.;.	1	NA	NA	NA	No	0	1.2067	4.02675
1	18181070	CM	-	GTGGCTAGGGAAG	GTGGCTAGGGAAG	GTGGCTAGGGAAG	GTGGCTAGGGAAG	.............	.............	.;.;.;.;.;.;.;.;.;.;.;.;.	2	NA	NA	NA	No	1	24.4705	10.3336
1	18182812	HM	-	GTGGGAAGGGAGG	GTGGGAAGGGAGG	GTGGGAAGGGAGG	GTGGGAAGGGAGG	.............	.............	.;.;.;.;.;.;.;.;.;.;.;.;.	3	NA	NA	NA	No	1	23.3877	10.79495
1	18183129	HM	+	CCTCCCTCCCCAC	CCTCCCTCCCCAC	CCTCCCTCCCCAC	CCTCCCTCCCCAC	.............	.............	.;.;.;.;.;.;.;.;.;.;.;.;.	1	NA	NA	NA	No	1	20.0438	11.2706
1	18206811	CM	-	GTGGGAAGGGAAG	GTGGGAAGGGAAG	GTGGGAAGGGAAG	GTGGGAAGGGAAG	.............	.............	.;.;.;.;.;.;.;.;.;.;.;.;.	3	NA	NA	NA	No	1	2.0684	0
1	18248933	CM	+	CTTCCCTGACCAC	CTTCCCTGACCAC	CTTCCCTGACCAC	CTTCCCTGACCAC	.............	.............	.;.;.;.;.;.;.;.;.;.;.;.;.	2	NA	NA	NA	No	0	0.9055	0
1	18269721	CM	-	GTGGTCAGGGAAG	GTGGTCAGGGAAG	GTGGTCAGGGAAG	GTGGTCAGGGAAG	.............	.............	.;.;.;.;.;.;.;.;.;.;.;.;.	2	NA	NA	NA	No	0	1.2849	0.75445
1	18273050	HM	-	GTGGTGAGGGAGG	GTGGTGAGGGAGG	GTGGTGAGGGAGG	GTGGTGAGGGAGG	.............	.............	.;.;.;.;.;.;.;.;.;.;.;.;.	1	NA	NA	NA	No	0	2.219	8.40575
1	18432546	HM	-	GTGGGGAGGGAGG	GTGGGGAGGGAGG	GTGGGGAGGGAGG	GTGGGGCGGGAGG	.............	.............	.;.;.;.;.;.;.;.;.;.;.;.;.	1	NA	NA	NA	No	0	0.7054	2.6761
1	18439435	HM	+	CCTCCCTCTCCAC	CCTCCCTCTCCAC	CCTCCCTCTCCAC	CCTCCCTCTCCAC	.............	.............	.;.;.;.;.;.;.;.;.;.;.;.;.	2	NA	NA	NA	No	0	6.1329	0
1	18465722	CM	+	CTTCCCTTCCCAC	CTTCCCTTCCCAC	CTTCCCTTCCCAC	CTTCCCTTCCCAC	.............	........T....	.;.;.;.;.;.;.;.;0.29;.;.;.;.	3	NA	NA	NA	No	0	0.1754	0
1	18558453	HM	-	GTGGTGAGGGAGG	GTGGTGAGGGAGG	GTGGTGAGGGAGG	GTGGTGGGGGAGG	.............	.............	.;.;.;.;.;.;.;.;.;.;.;.;.	2	NA	NA	NA	No	0	3.2695	0
1	18598553	CM	-	GTGGCCAGGGAAG	GTGGCCAGGGAAG	GTGGCCAGGGAAG	GTGGCCAGGGAAG	.............	.............	.;.;.;.;.;.;.;.;.;.;.;.;.	1	1	18598461	18598846	THE1B	0	0.3927	0
1	18610007	HM	-	GTGGGCAGGGAGG	GTGGGCAGGGAGG	GTGGGCAGGGAGG	GTGGGCAGGGAGG	.............	.............	.;.;.;.;.;.;.;.;.;.;.;.;.	3	NA	NA	NA	No	1	8.8609	7.169
1	18784984	CM	-	GTGGTCAGGGAAG	GTGGTCAGGGAAG	GTGGTCAGGGAAG	GTGGTCAGGGAAG	.............	.............	.;.;.;.;.;.;.;.;.;.;.;.;.	3	NA	NA	NA	No	0	1.5766	1.7729
1	18878832	HM	+	CCTCCCTCCCCAC	CCTCCCTCACCGC	CCTCCCTCACCGC	CCTCCCTCCCCAC	.............	.............	.;.;.;.;.;.;.;.;.;.;.;.;.	1	NA	NA	NA	No	0	0.122	0
1	18933143	CM	+	CTTCCCTTTCCAC	CTTCCCTTTCCAC	CTTCCCTTTCCAC	CTTCCCTTTCCAC	.............	.............	.;.;.;.;.;.;.;.;.;.;.;.;.	3	NA	NA	NA	No	0	0.8045	0.8927
1	18981435	HM	-	GTGGCAAGGGAGG	GTGGCAAGGGAGG	GTGGCAAGGGAGG	GTGGCAAGGGAGG	.............	.............	.;.;.;.;.;.;.;.;.;.;.;.;.	3	NA	NA	NA	No	0	0.6501	0
1	19110124	HM	-	GTGGAGAGGGAGG	GTGGAGAGGGAGG	GTGGAGAGGGAGG	CTGAAGAGGGA-G	.............	.............	.;.;.;.;.;.;.;.;.;.;.;.;.	2	NA	NA	NA	No	1	1.996	0
1	19119162	CM	+	CTTCCCTCACCAC	CTTCCCTCACCAC	CTTCCCTCACCAC	CTTCCCTCACCAC	.............	.............	.;.;.;.;.;.;.;.;.;.;.;.;.	3	NA	NA	NA	No	1	5.8259	1.93025
1	19145910	HM	+	CCTCCCTGGCCAC	CCTCCCTGGCCAC	CCTCCCTGGCCAC	CCTCCCTGGCCAC	.............	.............	.;.;.;.;.;.;.;.;.;.;.;.;.	2	NA	NA	NA	No	0	1.4736	0
1	19202967	HM	-	GTGGGCAGGGAGG	GTGGGCAGGGAGG	GTGGGCAGGGAGG	GTGGGCAGGGAGG	.............	.............	.;.;.;.;.;.;.;.;.;.;.;.;.	2	NA	NA	NA	No	1	6.1214	4.12405
1	19218958	CM	-	GTGGTCAGGGAAG	GTGGTCAGGGAAG	GTGGTCAGGGAAG	GTGGTCAGTGAAG	.............	.............	.;.;.;.;.;.;.;.;.;.;.;.;.	2	NA	NA	NA	No	0	2.322	2.0832
1	19367490	CM	-	GTGGGCAGGGAAG	GTGGGCAGGGAAG	GTGGGCAGGGAAG	GTGGGCAGGGAAG	.............	.............	.;.;.;.;.;.;.;.;.;.;.;.;.	3	NA	NA	NA	No	0	0.7016	0
1	19386800	HM	+	CCTCCCTCTCCAC	CCTCCCTCTCCAC	CCTCCCTCTCCAC	NNNNNNNNNNNNN	.............	.............	.;.;.;.;.;.;.;.;.;.;.;.;.	0	NA	NA	NA	No	1	1.6872	0.5562
1	19547730	CM	-	GTGGCCAGGGAAG	GTGGCCAGGGAAG	GTGGCCAGGGAAG	GTGGCCAGGGAAG	.............	.............	.;.;.;.;.;.;.;.;.;.;.;.;.	3	NA	NA	NA	No	0	0.1049	0.79115
1	19992914	HM	+	CCTCCCTCACCAC	CCTCCCTCACCAC	CCTCCCTCACCAC	CCTCCCTCACCAC	.............	.............	.;.;.;.;.;.;.;.;.;.;.;.;.	2	NA	NA	NA	No	0	0.2536	0
1	20111684	CM	+	CTTCCCTGACCAC	CTTCCCTGACCAC	CGTCCCTGACCAC	CTTCCCTGACCAC	.............	.............	.;.;.;.;.;.;.;.;.;.;.;.;.	2	NA	NA	NA	No	1	5.0958	0
1	20412426	HM	+	CCTCCCTTCCCAC	CCTCCCTTCCCAC	CCTCCCTTCCCAC	CCTCCCTTCCCAC	.............	.............	.;.;.;.;.;.;.;.;.;.;.;.;.	2	NA	NA	NA	No	0	5.2216	2.29485
1	20498829	CM	+	CTTCCCTTCCCAC	CTTCCCTTCCCAC	CTTCCCTTCCCAC	CTTCCCTTCCCAC	.............	.............	.;.;.;.;.;.;.;.;.;.;.;.;.	3	NA	NA	NA	No	1	0.4938	0
1	20556087	HM	-	GTGGAAAGGGAGG	GTGGAAAGGGAGG	GTGGAAAGGGAGG	GTGGAAAGGGAGG	.............	.....C.......	.;.;.;.;.;0.00;.;.;.;.;.;.;.	2	NA	NA	NA	No	1	48.8704	10.71775
1	20571303	HM	+	CCTCCCTCACCAC	CCTCCCTCACCAC	CCTCCCTCACCAC	CCTCCCTCACCAC	.............	.............	.;.;.;.;.;.;.;.;.;.;.;.;.	3	NA	NA	NA	No	0	0.6348	0.70105
1	20605934	HM	-	GTGGTCAGGGAGG	GTGGTCAGGGAGG	GTGGTCAGGGAGG	GTGGTCAGGGAGG	.............	.............	.;.;.;.;.;.;.;.;.;.;.;.;.	2	NA	NA	NA	No	1	44.9661	40.967
1	20632254	HM	-	GTGGGCAGGGAGG	GTAGGCAGGGAGG	GTAGGCAGGGAGG	NNNNNNNNNNNNN	.............	.............	.;.;.;.;.;.;.;.;.;.;.;.;.	0	NA	NA	NA	No	0	0.5662	1.16625
1	20815552	CM	+	CTTCCCTCCCCAC	CTTCCCTCCCCAC	CTTCCCTCCCCAC	CTTCCCTCCCCAC	.............	.............	.;.;.;.;.;.;.;.;.;.;.;.;.	2	NA	NA	NA	No	0	0.5204	0
1	21056623	HM	-	GTGGGGAGGGAGG	GTGGGGAGGGAGG	GTGGGGAGGGAGG	GTGGGGAGGGAGG	.............	.............	.;.;.;.;.;.;.;.;.;.;.;.;.	1	NA	NA	NA	No	0	0.2841	0.6582
1	21914639	CM	-	GTGGTCAGGGAAG	GTGGTCAGGGAAG	GTGGTCAGGGAAG	-------------	.............	.............	.;.;.;.;.;.;.;.;.;.;.;.;.	0	NA	NA	NA	No	1	0.8331	2.24575
1	22155055	HM	-	GTGGGGAGGGAGG	GTGGGGAGGGAGG	GTGGGGAGGGAGG	GTGGGGAGGGAGG	.............	.............	.;.;.;.;.;.;.;.;.;.;.;.;.	3	NA	NA	NA	No	0	0.4461	0.56
1	22199327	HM	+	CCTCCCTGGCCAC	CCTCCCTGGCCAC	CCTCCCTGGCCAC	CCTCTCTGGCCAC	.............	.............	.;.;.;.;.;.;.;.;.;.;.;.;.	2	NA	NA	NA	No	1	1.7138	0.88835
1	22493707	CM	+	CTTCCCTGCCCAC	CTTCCCTGCCCAC	CTTCCCTGCCCAC	CTTCCCTGCCCAC	.............	.............	.;.;.;.;.;.;.;.;.;.;.;.;.	2	NA	NA	NA	No	1	10.3937	2.69755
1	22535933	CM	-	GTGGTCAGGGAAG	GTGGTCAGGGAAG	GTGGTCAGGGAAG	GTGGTCAGGGAAG	.............	.............	.;.;.;.;.;.;.;.;.;.;.;.;.	3	NA	NA	NA	No	0	0.7092	1.91595
1	22668229	CM	+	CTTCCCTTTCCAC	CTTCCCTTTCCAC	CTTCCCTTTCCAC	CTTCCCTTTCCAC	.............	.............	.;.;.;.;.;.;.;.;.;.;.;.;.	3	NA	NA	NA	No	0	2.0551	0.45035
1	22778177	CM	-	GTGGGGAGGGAAG	GTGGGGAGGGAAG	GTGGGGAGGGAAG	GTGGGGAGGGAAG	.............	.............	.;.;.;.;.;.;.;.;.;.;.;.;.	1	NA	NA	NA	No	0	0.143	0
1	22802098	CM	+	CTTCCCTTGCCAC	CTTCCCTTGCCAC	CTTCCCTTGCCAC	CTTCCCTTGCCAC	.............	.............	.;.;.;.;.;.;.;.;.;.;.;.;.	3	NA	NA	NA	No	0	0.0381	0
1	22845031	CM	+	CTTCCCTCCCCAC	CTTCCCTCCCCAC	CTTCCCTCCCCAC	CTTCCCTCCCCAC	.............	.............	.;.;.;.;.;.;.;.;.;.;.;.;.	2	NA	NA	NA	No	0	0.1811	0
1	22853114	HM	+	CCTCCCTCCCCAC	CCTCCCTCCCCAC	CCTCCCTCCCCAC	CCTCCCTGCCCAC	.............	.............	.;.;.;.;.;.;.;.;.;.;.;.;.	3	NA	NA	NA	No	0	0.0629	0
1	22939355	HM	+	CCTCCCTCTCCAC	CCTCCCTCTCCAC	CCTCCCTCTCCAC	CCTCCCTCTCCAC	.............	.............	.;.;.;.;.;.;.;.;.;.;.;.;.	3	NA	NA	NA	No	0	0.2154	0
1	23003875	CM	+	CTTCCCTTCCCAC	CTTCCCTTCCCAC	CTTCCCTTCCCAC	CTTCCCTTCCCAC	.............	............T	.;.;.;.;.;.;.;.;.;.;.;.;0.05	2	NA	NA	NA	No	0	0.7092	1.0671
1	23080017	CM	-	GTGGTCAGGGAAG	GTGGTCAGGGAAG	GTGGTCAGGGAAG	GTGGTCAGGGAAG	.............	.............	.;.;.;.;.;.;.;.;.;.;.;.;.	2	NA	NA	NA	No	0	0.9932	1.6786
1	23159149	HM	+	CCTCCCTGACCAC	CCTCCCTGACCAC	CCTCCCTGACCAC	CCTCCCTGACCAC	.............	.............	.;.;.;.;.;.;.;.;.;.;.;.;.	3	NA	NA	NA	No	0	0.8998	0
1	23168985	HM	+	CCTCCCTGGCCAC	CCTCCCTGGCCAC	CCTCCCTGGCCAC	CCTCCCTGGCCAC	.............	.............	.;.;.;.;.;.;.;.;.;.;.;.;.	2	NA	NA	NA	No	0	0.3546	0
1	23500668	CM	-	GTGGGCAGGGAAG	GTGGGCAGGGAAG	GTGGGCAGGGAAG	GTGGGCAGGGAAG	.............	.............	.;.;.;.;.;.;.;.;.;.;.;.;.	1	NA	NA	NA	No	0	0.1144	0
1	23527340	HM	+	CCTCCCTGCCCAC	CCTCCCTGCCCAC	CCTCCCTGCCCAC	CCTCCCTGCCCAC	.............	.............	.;.;.;.;.;.;.;.;.;.;.;.;.	2	NA	NA	NA	No	0	0.1506	0
1	23610828	HM	+	CCTCCCTCTCCAC	CCTCCCTCTCCAC	CCTCCCTCTCCAC	CCTCCCTCTCCAC	.............	.............	.;.;.;.;.;.;.;.;.;.;.;.;.	2	NA	NA	NA	No	0	0.0229	0
1	23652248	CM	+	CTTCCCTTCCCAC	CTTCCCTTCCCAC	CTTCCCTTCCCAC	CTTCCCTTCCCAC	.............	.............	.;.;.;.;.;.;.;.;.;.;.;.;.	2	NA	NA	NA	No	0	0.0057	0
1	23729083	CM	+	CTTCCCTCACCAC	CTTCCCTCACCAC	CTTCCCTCACCAC	CTTCCCTCACCAC	.............	.............	.;.;.;.;.;.;.;.;.;.;.;.;.	3	NA	NA	NA	No	0	0.7873	0.03715
1	23831663	HM	-	GTGGCCAGGGAGG	GTGGCCAGGGAGG	GTGGCCAGGGAGG	GTGGCCAGGGAGG	.............	.............	.;.;.;.;.;.;.;.;.;.;.;.;.	3	NA	NA	NA	No	1	4.1388	0.3946
1	23933079	HM	+	CCTCCCTGACCAC	CCTCCCTGACCAC	CCTCCCTGACCAC	CCTCCCTGACCAC	.............	.............	.;.;.;.;.;.;.;.;.;.;.;.;.	3	NA	NA	NA	No	1	4.928	2.32535
1	24175965	CM	-	GTGGGCAGGGAAG	GTGGGCAGGGAAG	GTGGGCAGGGAAG	NNNNNNNNNNNNN	.............	.............	.;.;.;.;.;.;.;.;.;.;.;.;.	0	NA	NA	NA	No	0	0.1258	0.7459
1	24738868	CM	+	CTTCCCTGACCAC	CTTCCCTGACCAC	CTTCCCTGACCAC	CTTCCCTGACCAC	.............	.............	.;.;.;.;.;.;.;.;.;.;.;.;.	2	NA	NA	NA	No	0	0.0248	0
1	24895968	CM	+	CTTCCCTTCCCAC	CTTCCCTTCCCAC	CTTCCCTTCCCAC	CTTCCCTTCCCAC	.............	.............	.;.;.;.;.;.;.;.;.;.;.;.;.	3	NA	NA	NA	No	0	0.8712	0
1	24991365	CM	+	CTTCCCTCCCCAC	CTTCCCTCCCCAC	CTTCCCTCCCCAC	CTTCCCTCCCCAC	.............	.............	.;.;.;.;.;.;.;.;.;.;.;.;.	2	NA	NA	NA	No	0	0.204	0.85785
1	25136639	CM	+	CTTCCCTAACCAC	CTTCCCTAACCAC	CTTCCCTAACCAC	CTTCCCTAACCAC	.............	.............	.;.;.;.;.;.;.;.;.;.;.;.;.	3	NA	NA	NA	No	0	0.0019	0.61195
1	25189615	HM	+	CCTCCCTGGCCAC	CCTCCCTGGCCAC	CCTCCCTGGCCAC	CCTCCCTGGCCAC	.............	.............	.;.;.;.;.;.;.;.;.;.;.;.;.	2	NA	NA	NA	No	1	3.4277	0
1	25222541	HM	-	GTGGAGAGGGAGG	GTGGAGAGGGAGG	GTGGAGAGGGAGG	GTGGAGAGGGAGG	.............	A............	0.04;.;.;.;.;.;.;.;.;.;.;.;.	1	NA	NA	NA	No	1	3.2885	0.67775
1	25268998	CM	-	GTGGTCAGGGAAG	GTGGTCAGGGAAG	GTGGTCAGGGAAG	GAGGTCAGGGAAG	.............	........A....	.;.;.;.;.;.;.;.;0.00;.;.;.;.	1	NA	NA	NA	No	1	1.7367	4.66115
1	25327868	HM	+	CCTCCCTGGCCAC	CCTCCCTGGCCAC	CCTCCCTGGCCAC	CCTCCCTGGCCAC	.............	.............	.;.;.;.;.;.;.;.;.;.;.;.;.	3	NA	NA	NA	No	0	0.2955	4.8413
1	25431612	CM	+	CTTCCCTCTCCAC	CTTCCCTCTCCAC	CTTCCCTCTCCAC	CTTCCCTCTCCAC	.............	.............	.;.;.;.;.;.;.;.;.;.;.;.;.	3	NA	NA	NA	No	0	0.2097	0
1	25517624	HM	-	GTGGCAAGGGAGG	GTGGCAAGGGAGG	GTGGCAAGGGAGG	GTGGCAAGGGAGG	.............	.A...........	.;0.02;.;.;.;.;.;.;.;.;.;.;.	3	NA	NA	NA	No	1	9.5453	5.32745
1	25684931	CM	+	CTTCCCTTCCCAC	CTTCCCTTCCCAC	CTTCCCTTCCCAC	-------------	.............	.............	.;.;.;.;.;.;.;.;.;.;.;.;.	0	NA	NA	NA	No	0	0.1563	0.1401
1	25922961	CM	-	GTGGCCAGGGAAG	GTGGCCAGGGAAG	GTGGCCAGGGAAG	NNNNNNNNNNNNN	.............	.............	.;.;.;.;.;.;.;.;.;.;.;.;.	0	NA	NA	NA	No	0	0.1373	1.6662
1	26103902	HM	+	CCTCCCTTCCCAC	CCTCCCTTCCCAC	CCTCCCTTCCCAC	CCTCCCTTCCCAC	.............	.............	.;.;.;.;.;.;.;.;.;.;.;.;.	3	NA	NA	NA	No	0	0.3603	0
1	26118457	CM	+	CTTCCCTGTCCAC	CTTCCCTGTCCAC	CTTCCCTGTCCAC	CTTCCCTGTCCAC	.............	.............	.;.;.;.;.;.;.;.;.;.;.;.;.	3	NA	NA	NA	No	1	2.6404	6.1786
1	26142828	CM	+	CTTCCCTGACCAC	CTTCCCTGACCAC	CTTCCCTGACCAC	CTTCCCTGACCAC	.............	.............	.;.;.;.;.;.;.;.;.;.;.;.;.	3	NA	NA	NA	No	0	0.3432	1.47555
1	26284908	HM	-	GTGGCCAGGGAGG	GTGGCCAGGGAGG	GTGGCCAGGGAGG	GTGGCCAGGGAGG	.............	.............	.;.;.;.;.;.;.;.;.;.;.;.;.	3	NA	NA	NA	No	0	0.3908	0
1	26629173	CM	-	GTGGTCAGGGAAG	GTGGTCAGGGAAG	GTGGTCAGGGAAG	GTGGTCAGGGAAG	.............	.............	.;.;.;.;.;.;.;.;.;.;.;.;.	3	NA	NA	NA	No	0	0.021	0
1	26642093	HM	+	CCTCCCTCTCCAC	CCTCCCTCTCCAC	CCTCCCTCTCCAC	-------------	.............	.............	.;.;.;.;.;.;.;.;.;.;.;.;.	0	NA	NA	NA	No	0	0.1258	0
1	27110671	HM	+	CCTCCCTCCCCAC	CCTCCCTCCCCAC	CCTCCCTCCCCAC	CCTCCCTCCCCAC	.............	.............	.;.;.;.;.;.;.;.;.;.;.;.;.	2	NA	NA	NA	No	0	0.0153	0.265
1	27215534	HM	-	GTGGCCAGGGAGG	GTGGCCAGGGAGG	GTGGCCAGGGAGG	GTGGCCAGGGAGG	.............	.............	.;.;.;.;.;.;.;.;.;.;.;.;.	3	NA	NA	NA	No	0	0.0724	0
1	27611971	HM	-	GTGGGTAGGGAGG	GTGGGTAGGGAGG	GTGGGTAGGGAGG	GTGGGTAGGGAGG	.............	.............	.;.;.;.;.;.;.;.;.;.;.;.;.	1	NA	NA	NA	No	0	0.0515	0.3851
1	27852609	HM	-	GTGGGTAGGGAGG	GTGGGTAGGGAGG	GTGGGTAGGGAGG	GTGGGTAGGGAGG	.............	.............	.;.;.;.;.;.;.;.;.;.;.;.;.	3	NA	NA	NA	No	0	0.2536	0
1	27890692	HM	-	GTGGTGAGGGAGG	GTGGTGAGGGAGG	GTGGTGAGGGAGG	GTGGTGAGGGAGG	.............	.............	.;.;.;.;.;.;.;.;.;.;.;.;.	3	NA	NA	NA	No	0	0.2516	1.66905
1	27988119	HM	-	GTGGTCAGGGAGG	GTGGTCAGGGAGG	GTGGTCAGGGAGG	GTGGTCAGGGAGG	.............	.............	.;.;.;.;.;.;.;.;.;.;.;.;.	2	NA	NA	NA	No	1	9.1049	0.24975
1	28199900	HM	-	GTGGGCAGGGAGG	GTGGGCAGGGAGG	GTGGGCAGGGAGG	GTGGGCAGGGAGG	.............	.............	.;.;.;.;.;.;.;.;.;.;.;.;.	2	NA	NA	NA	No	0	0.3508	3.1675
1	28284015	CM	-	GTGGACAGGGAAG	GTGGACAGGGAAG	GTGGACAGGGAAG	GTGGACAGGGAAG	.............	.............	.;.;.;.;.;.;.;.;.;.;.;.;.	3	NA	NA	NA	No	1	0.9265	1.91115
1	28294041	HM	+	CCTCCCTGGCCAC	CCTCCCTGGCTAC	CCTCCCTGGCCAC	CCTCCCTGGCCAC	.............	..........C..	.;.;.;.;.;.;.;.;.;.;0.85;.;.	2	NA	NA	NA	No	0	0.4385	1.52605
1	28298591	CM	-	GTGGAGAGGGAAG	GTGGAGAGGGAAG	GTGGAGAGGGAAG	GTGGAGAGGGAAG	.............	.........A...	.;.;.;.;.;.;.;.;.;0.00;.;.;.	3	NA	NA	NA	No	0	0.6005	0
1	28481690	CM	+	CTTCCCTACCCAC	CTTCCCTACCCAC	CTTCCCTACCCAC	CTTCCCTACCCAC	.............	.............	.;.;.;.;.;.;.;.;.;.;.;.;.	3	NA	NA	NA	No	0	0.0972	0.9637
1	28575633	HM	+	CCTCCCTCCCCAC	CCTCCCTCCCCAC	CCTCCCTCCCCAC	CCTCCCTCCCCAC	.............	.............	.;.;.;.;.;.;.;.;.;.;.;.;.	2	NA	NA	NA	No	1	1.8835	0
1	29181684	HM	-	GTGGTCAGGGAGG	GTGGTCAGGGAGG	GTGGTCAGGGAGG	GTGGTCAGGGAGG	.............	.............	.;.;.;.;.;.;.;.;.;.;.;.;.	2	NA	NA	NA	No	1	15.4037	20.3012
1	29211533	HM	+	CCTCCCTGGCCAC	CCTCCCTGGCCAA	CCTCCCTGGCCAA	CCTCCCTAGCCAC	.............	.............	.;.;.;.;.;.;.;.;.;.;.;.;.	2	NA	NA	NA	No	0	0.1049	0
1	29460443	HM	-	GTGGGCAGGGAGG	GTGGGCAGGGAGG	GTGGGCAGGGAGG	GTGGGCAGGGAGG	.............	.............	.;.;.;.;.;.;.;.;.;.;.;.;.	3	NA	NA	NA	No	0	0.6806	0.0629
1	29648784	HM	-	GTGGGCAGGGAGG	GTGGGCAGGGAGG	GTGGGCAGGGAGG	-------------	.............	.............	.;.;.;.;.;.;.;.;.;.;.;.;.	0	NA	NA	NA	No	0	1.8816	0
1	29685225	HM	+	CCTCCCTGCCCAC	CCTCCCTGCCCAC	CCTCCCTGCCCAC	CCTCCCTGCCCAC	.............	.............	.;.;.;.;.;.;.;.;.;.;.;.;.	3	NA	NA	NA	No	1	12.5631	9.0144
1	29718513	HM	+	CCTCCCTGACCAC	CCTCCCTGACCAC	CCTCCCTGACCAC	NNNNCCTGACCAC	.............	.............	.;.;.;.;.;.;.;.;.;.;.;.;.	0	NA	NA	NA	No	1	16.1777	37.44445
1	29750913	CM	+	CTTCCCTCCCCAC	CTTCCCTCCCCAC	CTTCCCTCCCCAC	CTTCCCTCCCCAC	.............	.............	.;.;.;.;.;.;.;.;.;.;.;.;.	2	NA	NA	NA	No	0	0.7263	0
1	29772737	HM	-	GTGGAAAGGGAGG	GTGGAAAGGGAGG	GTGGAAAGGGAGG	GTGGAAAGGGAGG	.............	.............	.;.;.;.;.;.;.;.;.;.;.;.;.	3	NA	NA	NA	No	0	3.626	1.42215
1	29794513	HM	+	CCTCCCTACCCAC	CCTCCCTACCCAC	CCTCCCTACCCAC	CCTCCCTACCCAA	.............	.............	.;.;.;.;.;.;.;.;.;.;.;.;.	1	NA	NA	NA	No	1	18.8962	0
1	30099963	HM	+	CCTCCCTTTCCAC	CCTCCCTTTCCAC	CCTCCCTTTCCAC	CCTCCCTTTCCAC	.............	.T...........	.;0.00;.;.;.;.;.;.;.;.;.;.;.	3	NA	NA	NA	No	0	1.0542	1.4174
1	30180160	CM	-	GTGGGGAGGGAAG	GTGGGGAGGGAAG	GTGGGGAGGGAAG	NNNNNNNNNNNNN	.............	.............	.;.;.;.;.;.;.;.;.;.;.;.;.	0	NA	NA	NA	No	1	1.4679	3.30565
1	30256887	HM	+	CCTCCCTCACCAC	CCTCCCTCACCAC	CCTCCCTCACCAC	CCTCCCTCACCAC	.............	.............	.;.;.;.;.;.;.;.;.;.;.;.;.	1	NA	NA	NA	No	0	2.1981	0
1	30297453	CM	-	GTGGACAGGGAAG	GTGGACAGGGAAG	GTGGACAGGGAAG	GTGGACAGGGAAG	.............	.............	.;.;.;.;.;.;.;.;.;.;.;.;.	1	NA	NA	NA	No	0	0.0896	0
1	30335965	HM	-	GTGGGGAGGGAGG	GTGGGGAGGGAGG	GTGGGGAGGGAGG	GTGGGGAGGGAGG	.............	.............	.;.;.;.;.;.;.;.;.;.;.;.;.	3	NA	NA	NA	No	0	0.4461	0
1	30336621	CM	-	GTGGGAAGGGAAG	GTGGGAAGGGAAG	GTGGGAAGGGAAG	GTGGGAAGGGAAG	.............	.............	.;.;.;.;.;.;.;.;.;.;.;.;.	2	NA	NA	NA	No	0	0.4938	0
1	30351149	HM	+	CCTCCCTTCCCAC	CCTCCCTTCCCAC	CCTCCCTTCCCAC	NNN----------	.............	.............	.;.;.;.;.;.;.;.;.;.;.;.;.	0	NA	NA	NA	No	0	0.591	0.3851
1	30397635	CM	-	GTGGTCAGGGAAG	GTGGTCAGGGAAG	GTGGTCAGGGAAG	GTG-TCAGGG-AG	.............	.............	.;.;.;.;.;.;.;.;.;.;.;.;.	0	NA	NA	NA	No	0	1.0619	0
1	30485382	HM	+	CCTCCCTGACCAC	CCTCCCTGACTAC	CCTCCCTGACCAC	CCTCCCTGACCAC	.............	..........C..	.;.;.;.;.;.;.;.;.;.;0.01;.;.	1	NA	NA	NA	No	0	1.0047	0.5319
1	30486295	CM	-	GTGGTGAGGGAAG	GTGGTGAGGGAAG	GTGGTGAGGGAAG	GTGGTGAGGGAAG	.............	...A.........	.;.;.;0.00;.;.;.;.;.;.;.;.;.	2	NA	NA	NA	No	0	1.5041	0.93605
1	30537582	CM	-	GTGGGGAGGGAAG	GTGGGGAGGGAAG	GTGGGGAGGGAAG	GTGGGGAGGGAAG	.............	.............	.;.;.;.;.;.;.;.;.;.;.;.;.	2	NA	NA	NA	No	0	2.974	7.63415
1	30733635	CM	+	CTTCCCTACCCAC	CTTCCCTACCCAC	CTTCCCTACCCAC	CTTCCCTACCCAC	.............	.............	.;.;.;.;.;.;.;.;.;.;.;.;.	3	NA	NA	NA	No	0	4.1331	0
1	30827435	CM	+	CTTCCCTTTCCAC	CTTCCCTTTCCAC	CTTCCCTTTCCAC	CTTCCCTTTCCAC	.............	.............	.;.;.;.;.;.;.;.;.;.;.;.;.	3	NA	NA	NA	No	0	1.1591	0
1	31273591	HM	+	CCTCCCTGCCCAC	CCTCCTTGCCCAC	CCTCCTTGCCCAC	CCTCCCTGCCCAC	.............	...........C.	.;.;.;.;.;.;.;.;.;.;.;0.01;.	1	NA	NA	NA	No	0	1.6376	3.4725
1	31314316	CM	+	CTTCCCTCCCCAC	CTTCCCTCCCCAC	CTTCCCTCCCCAC	CTTCCCTCCCCAC	.............	.........T...	.;.;.;.;.;.;.;.;.;0.00;.;.;.	2	NA	NA	NA	No	1	5.1663	0.08005
1	31663103	CM	-	GTGGTGAGGGAAG	GTGGTGAGGGAAG	GTGGTGAGGGAAG	GTGGTGAGAGAAG	.............	.............	.;.;.;.;.;.;.;.;.;.;.;.;.	1	NA	NA	NA	No	0	0.3355	0.9475
1	31743809	CM	-	GTGGGGAGGGAAG	GTGGGGAGGGAAG	GTGGGGAGGGAAG	GTGGGGAGGGAAG	.............	.............	.;.;.;.;.;.;.;.;.;.;.;.;.	2	NA	NA	NA	No	0	0	0.4051
1	31898289	CM	-	GTGGGGAGGGAAG	GTGGGGAGGGAAG	GTGGGGAGGGAAG	GTGGGGAGGGAAG	.............	.............	.;.;.;.;.;.;.;.;.;.;.;.;.	2	NA	NA	NA	No	0	0.4404	0
1	32046879	HM	-	GTGGGTAGGGAGG	GTGGGTAGGGAGG	GTGGGTAGGGAGG	GTGGGTAGGGAGG	.............	.............	.;.;.;.;.;.;.;.;.;.;.;.;.	1	NA	NA	NA	No	1	5.8984	4.4333
1	32143800	CM	-	GTGGGGAGGGAAG	GTGGGGAGGGAAG	GTGGGGAGGGAAG	GTGGGGAGGGAAG	.............	.............	.;.;.;.;.;.;.;.;.;.;.;.;.	1	NA	NA	NA	No	0	3.8071	3.0283
1	32173629	CM	+	CTTCCCTGACCAC	CTTCCCTGACCAC	CTTCCCTGACCAC	-------------	.............	.............	.;.;.;.;.;.;.;.;.;.;.;.;.	0	NA	NA	NA	No	0	0.3107	1.9712
1	32188876	HM	+	CCTCCCTACCCAC	CCTCCCTACCCAC	CCTCCCTACCCAC	CCTCCCTACCCAC	.............	.............	.;.;.;.;.;.;.;.;.;.;.;.;.	2	NA	NA	NA	No	0	0.3069	0
1	32201534	HM	+	CCTCCCTCCCCAC	CCTCCCTCCCCAC	CCTCCCTCCCCAC	CCACCCTCCCCAC	.............	.............	.;.;.;.;.;.;.;.;.;.;.;.;.	2	NA	NA	NA	No	0	0.265	0
1	32227665	HM	-	GTGGGAAGGGAGG	GTGGGAAGGGAGG	GTGGGAAGGGAGG	GTGGGAAGGGAGG	.............	.............	.;.;.;.;.;.;.;.;.;.;.;.;.	2	NA	NA	NA	No	0	0.2688	0.1277
1	32258216	HM	-	GTGGAGAGGGAGG	GTGGAGAGGGAGG	GTGGAGAGGGAGG	GTGGAGAGGGAGG	.............	.............	.;.;.;.;.;.;.;.;.;.;.;.;.	3	NA	NA	NA	No	0	1.0619	0.38415
1	32417468	CM	-	GTGGGAAGGGAAG	GTGGGAAGGGAAG	GTGGGAAGGGAAG	GTGGGAAGGGAAG	.............	A............	0.00;.;.;.;.;.;.;.;.;.;.;.;.	1	NA	NA	NA	No	0	0.795	0.0019
1	32456335	CM	+	CTTCCCTGACCAC	CTTCCCTGACCAC	CTTCCCTGACCAC	CTTCCCTGACCAC	.............	.............	.;.;.;.;.;.;.;.;.;.;.;.;.	3	NA	NA	NA	No	0	0.0629	0.3441
1	32509016	CM	-	GTGGGGAGGGAAG	GTGGGGAGGGAAG	GTGGGGAGGGAAG	GTGGGGAGGGAAG	.............	.............	.;.;.;.;.;.;.;.;.;.;.;.;.	2	NA	NA	NA	No	0	0.021	0
1	32557248	CM	+	CTTCCCTCACCAC	CTTCCCTCACCAC	CTTCCCTCACCAC	CTTCCCTCACCAC	.............	.............	.;.;.;.;.;.;.;.;.;.;.;.;.	2	NA	NA	NA	No	0	0.164	0
1	33448225	HM	+	CCTCCCTACCCAC	CCTCCCTACCCAT	CCTCCCTACCCAT	CCTCCCTACCCAC	.............	.............	.;.;.;.;.;.;.;.;.;.;.;.;.	3	NA	NA	NA	No	1	2.3239	6.3502
1	33601534	HM	+	CCTCCCTCCCCAC	CCTCCCTCCCCAC	CCTCCCTCCCCAC	CCTCCCTCCCCAC	.............	.............	.;.;.;.;.;.;.;.;.;.;.;.;.	2	NA	NA	NA	No	1	0.101	2.3515
1	33633694	CM	-	GTGGCCAGGGAAG	GTGGCCAGGGAAG	GTGGCCAGGGAAG	GTGGCCAGGGAAG	.............	.............	.;.;.;.;.;.;.;.;.;.;.;.;.	2	NA	NA	NA	No	0	1.2258	0
1	33685754	CM	-	GTGGGCAGGGAAG	GTGGGCAGGGAAG	GTGGGCAGGGAAG	GTGGGCAGGGAAG	.............	.............	.;.;.;.;.;.;.;.;.;.;.;.;.	1	NA	NA	NA	No	0	0.5605	0
1	33699964	CM	+	CTTCCCTCCCCAC	CTTCCCTCCCCAC	CTTCCCTCCCCAC	CTTCCCTCCCCAC	.............	.............	.;.;.;.;.;.;.;.;.;.;.;.;.	3	NA	NA	NA	No	0	0.4518	0
1	33719150	HM	-	GTGGCTAGGGAGG	GTGGCTAGGGAGG	GTGGCTAGGGAGG	GTGGCTAGGGAGG	.............	.............	.;.;.;.;.;.;.;.;.;.;.;.;.	3	NA	NA	NA	No	0	0.3679	0
1	33737285	HM	-	GTGGGGAGGGAGG	GTGGGGAGGGAGG	GTGGGGAGGGAGG	GTGGGGAGGGAGG	.............	.............	.;.;.;.;.;.;.;.;.;.;.;.;.	2	NA	NA	NA	No	0	1.3097	2.60225
1	33760147	CM	-	GTGGGCAGGGAAG	GTGGGCAGGGAAG	GTGGGCAGGGAAG	GAGGGCAGGGAAG	.............	...........C.	.;.;.;.;.;.;.;.;.;.;.;0.00;.	3	NA	NA	NA	No	1	1.7653	1.9922
1	33817218	HM	+	CCTCCCTTCCCAC	CCTCCCTTCCCAC	CCTCCCTTCCCAC	CCTCCCTTCCCAC	.............	........T....	.;.;.;.;.;.;.;.;0.00;.;.;.;.	2	NA	NA	NA	No	0	0.0191	0
1	33990356	CM	+	CTTCCCTGACCAC	CTTCCCTGACCAC	CTTCCCTGACCAC	CTTCCCTGACCAC	.............	..........G..	.;.;.;.;.;.;.;.;.;.;0.20;.;.	3	NA	NA	NA	No	0	0.2059	2.1113
1	34001470	CM	+	CTTCCCTAACCAC	CTTCCCTAACCAC	CTTCCCTAACCAC	CTTCCCTAACCAC	.............	..........T..	.;.;.;.;.;.;.;.;.;.;0.00;.;.	3	NA	NA	NA	No	0	0.9341	0
1	34002802	CM	+	CTTCCCTGCCCAC	CTTCCCTGCCCAC	CTTCCCTGCCCAC	CTTCCCTGCCCAC	.............	.............	.;.;.;.;.;.;.;.;.;.;.;.;.	3	NA	NA	NA	No	0	0.1449	0
1	34293102	CM	+	CTTCCCTGACCAC	CTTCCCTGACCAC	CTTCCCTGACCAC	CTTCCCTGACCAC	.............	.............	.;.;.;.;.;.;.;.;.;.;.;.;.	3	NA	NA	NA	No	0	0.5319	0
1	34317110	CM	+	CTTCCCTTCCCAC	CTTCCCTTCCCAC	CTTCCCTTCCCAC	CTTCCCTTCCCAC	.............	.............	.;.;.;.;.;.;.;.;.;.;.;.;.	3	NA	NA	NA	No	0	0.3813	0
1	34385673	CM	-	GTGGTCAGGGAAG	GTGGTCAGGGAAG	GTGGTCAGGGAAG	GGGATAAGGGGGG	.............	.............	.;.;.;.;.;.;.;.;.;.;.;.;.	1	NA	NA	NA	No	0	2.2171	5.4771
1	34387465	CM	-	GTGGCCAGGGAAG	GTGGCCAGGGAAG	GTGGCCAGGGAAG	GTGGCCAGGGAAG	.............	.............	.;.;.;.;.;.;.;.;.;.;.;.;.	3	NA	NA	NA	No	0	3.6832	3.7022
1	34387908	HM	-	GTGGGAAGGGAGG	GTGGGAAGGGAGG	GTGGGAAGGGAGG	GTGGGAAGGGAGG	.............	.............	.;.;.;.;.;.;.;.;.;.;.;.;.	3	NA	NA	NA	No	0	3.7442	2.607
1	34477461	HM	+	CCTCCCTCCCCAC	CCTCCCTCCCCAC	CCTCCCTCCCCAC	CCTCCCTCCCCAC	.............	.............	.;.;.;.;.;.;.;.;.;.;.;.;.	2	NA	NA	NA	No	1	3.3305	2.2343
1	34655314	HM	+	CCTCCCTTTCCAC	CCTCCCTTTCCAC	CCTCCCTTTCCAC	CCTCCCTTTCCAC	.............	.............	.;.;.;.;.;.;.;.;.;.;.;.;.	3	NA	NA	NA	No	1	6.5923	6.85635
1	34826351	CM	-	GTGGACAGGGAAG	GTGGACAGGGAAG	GTGGACAGGGAAG	GTGGACAGGGAAG	.............	.............	.;.;.;.;.;.;.;.;.;.;.;.;.	3	NA	NA	NA	No	0	0.5643	0
1	35086435	HM	-	GTGGGGAGGGAGG	GTGGGGAGGGAGG	GTGGGGAGGGAGG	GTGGGGAGGTCGG	.............	.............	.;.;.;.;.;.;.;.;.;.;.;.;.	3	NA	NA	NA	No	0	0.5109	0
1	35210876	HM	+	CCTCCCTCACCAC	CCTCCCTCACCAC	CCTCCCTCACCAC	CCTCCCTCACCAC	.............	.............	.;.;.;.;.;.;.;.;.;.;.;.;.	2	NA	NA	NA	No	1	3.8833	2.09515
1	35306288	HM	-	GTGGGCAGGGAGG	GTGGGCAGGGAGG	GTGGGCAGGGAGG	GTGGGCAGGGAGG	.............	.............	.;.;.;.;.;.;.;.;.;.;.;.;.	3	NA	NA	NA	No	0	1.0924	1.1543
1	35327073	CM	-	GTGGGAAGGGAAG	GTGGGAAGGGAAG	GTGGGAAGGGAAG	GTGGGAAGGGAAG	.............	.............	.;.;.;.;.;.;.;.;.;.;.;.;.	2	NA	NA	NA	No	0	0.8598	3.35335
1	35340436	HM	-	GTGGGCAGGGAGG	GTGGGCAGGGAGG	GTGGGCAGGGAGG	GTGGGCAGGGAGG	.............	............A	.;.;.;.;.;.;.;.;.;.;.;.;0.21	2	NA	NA	NA	No	0	0.8693	0
1	35739398	HM	-	GTGGGTAGGGAGG	GTGGGTAGGGAGG	GTGGGTAGGGAGG	GTGGGTAGGGAGG	.............	.............	.;.;.;.;.;.;.;.;.;.;.;.;.	1	NA	NA	NA	No	0	0.0114	0
1	36161330	CM	-	GTGGGGAGGGAAG	GTGGGGAGGGAAG	GTGGGGAGGGAAG	GTGGGGAGGGAAG	.............	.............	.;.;.;.;.;.;.;.;.;.;.;.;.	2	NA	NA	NA	No	0	0.3508	0
1	36276039	HM	+	CCTCCCTGCCCAC	CCTCCCTGCCCAC	CCTCCCTGCCCAC	CCTCCCTGCCCAC	.............	T............	0.01;.;.;.;.;.;.;.;.;.;.;.;.	3	NA	NA	NA	No	0	0.1373	0.24975
1	36669803	HM	-	GTGGGGAGGGAGG	GTGGGGAGGGAGG	GTGGGGAGGGAGG	GTGGGGAGGGAGG	.............	.............	.;.;.;.;.;.;.;.;.;.;.;.;.	3	NA	NA	NA	No	1	6.5713	2.3849
1	36788523	CM	-	GTGGTCAGGGAAG	GTGGTCAGGGAAG	GTGGTCAGGGAAG	GTGGTCAGGGAAG	.............	.............	.;.;.;.;.;.;.;.;.;.;.;.;.	2	NA	NA	NA	No	0	0.1887	0
1	36947679	HM	-	GTGGGGAGGGAGG	GTGGGGAGGGAGG	GTGGGGAGGGAGG	-------------	.............	.............	.;.;.;.;.;.;.;.;.;.;.;.;.	0	NA	NA	NA	No	1	1.5137	0
1	36953744	CM	-	GTGGGGAGGGAAG	GTGGGGAGGGAAG	GTGGGGAGGGAAG	GTGGGGAGGGAAG	.............	.............	.;.;.;.;.;.;.;.;.;.;.;.;.	3	NA	NA	NA	No	1	0.9875	0
1	37117067	CM	-	GTGGAAAGGGAAG	GTGGAAAGGGAAG	GTGGAAAGGGAAG	GTGGAAAGGGAAG	.............	.............	.;.;.;.;.;.;.;.;.;.;.;.;.	2	NA	NA	NA	No	0	0.2821	0
1	37282561	CM	-	GTGGTTAGGGAAG	GTGGTTAGGGAAG	GTGGTTAGGGAAG	GTGGTTAGGGAAG	.............	..A..........	.;.;0.00;.;.;.;.;.;.;.;.;.;.	3	NA	NA	NA	No	0	0.0267	0
1	37305474	HM	+	CCTCCCTCTCCAC	CCTCCCTCCCCAC	CCTCCCTCCCCAC	CCTCCCTCTCCAC	.............	.............	.;.;.;.;.;.;.;.;.;.;.;.;.	3	NA	NA	NA	No	0	0.164	1.8349
1	37464628	CM	-	GTGGGGAGGGAAG	GTGGGGAGGGAAG	GTGGGGAGGGAAG	GTGGGGAGGGAAG	.............	.............	.;.;.;.;.;.;.;.;.;.;.;.;.	1	NA	NA	NA	No	0	0.3965	1.4508
1	37607761	CM	-	GTGGTCAGGGAAG	GTGGTCAGGGAAG	GTGGTCAGGGAAG	GTGGTCAGAGAAG	.............	.............	.;.;.;.;.;.;.;.;.;.;.;.;.	1	NA	NA	NA	No	1	3.3972	2.4011
1	37898371	HM	-	GTGGGCAGGGAGG	GTGGGCAGGGAGG	GTGGGCAGGGAGG	GTGGGCAGGGAGG	.............	.............	.;.;.;.;.;.;.;.;.;.;.;.;.	3	NA	NA	NA	No	1	2.8634	0.2688
1	37913873	CM	+	CTTCCCTCCCCAC	CTTCCCTCCCCAC	CTTCCCTCCCCAC	CTTCCCTCCCCAC	.............	.............	.;.;.;.;.;.;.;.;.;.;.;.;.	2	NA	NA	NA	No	0	0.7759	0
1	37949534	HM	-	GTGGGGAGGGAGG	GTGGGGAGGGAGG	GTGGGGAGGGAGG	GTGGGGAGGGAGG	.............	..A..........	.;.;0.00;.;.;.;.;.;.;.;.;.;.	2	NA	NA	NA	No	1	10.1782	3.71745
1	38123457	CM	+	CTTCCCTTACCAC	CTTCCCTTACCAC	CTTCCCTTACCAC	CTTCCCTTACCAC	.............	.........T...	.;.;.;.;.;.;.;.;.;0.00;.;.;.	2	NA	NA	NA	No	0	1.5061	4.00625
1	38299416	CM	-	GTGGTTAGGGAAG	GTGGTTAGGGAAG	GTGGTTAGGGAAG	GTGGTTAGGGAAG	.............	.............	.;.;.;.;.;.;.;.;.;.;.;.;.	1	NA	NA	NA	No	0	0.0248	0.1096
1	38530612	HM	+	CCTCCCTGCCCAC	CCTCCCTGGCCAC	CCTCCCTGGCCAC	CCTCCCTGCCCAC	.............	.............	.;.;.;.;.;.;.;.;.;.;.;.;.	1	NA	NA	NA	No	0	0.6405	0
1	38531680	HM	-	GTGGGCAGGGAGG	GTGGGCAGGGAGG	GTGGGCAGGGAGG	GTGGGCAGGGAGG	.............	.............	.;.;.;.;.;.;.;.;.;.;.;.;.	3	NA	NA	NA	No	0	0.6081	0
1	38538234	HM	-	GTGGGTAGGGAGG	GTGGGTAGGGAGG	GTGGGTAGGGAGG	GTGGGTAGGGAGG	.............	.............	.;.;.;.;.;.;.;.;.;.;.;.;.	1	NA	NA	NA	No	0	0.734	0
1	38676906	HM	+	CCTCCCTCCCCAC	CCTCCCTCCCCAC	CCTCCCTCCCCAC	CCTCCCTCCCCAC	.............	.............	.;.;.;.;.;.;.;.;.;.;.;.;.	3	NA	NA	NA	No	1	1.2411	0
1	38762584	CM	+	CTTCCCTGACCAC	CTTCCCTGACCAC	CTTCCCTGACCAC	CTTCCCTGACCAC	.............	............T	.;.;.;.;.;.;.;.;.;.;.;.;0.00	2	NA	NA	NA	No	0	1.6433	1.20485
1	38875700	HM	+	CCTCCCTAGCCAC	CCTCCCTAGCCAC	CCTCCCTAGCCAC	CCTCCCTAGCCAC	.............	............T	.;.;.;.;.;.;.;.;.;.;.;.;0.00	2	1	38875441	38875803	THE1B	1	7.088	1.13145
1	39052875	HM	+	CCTCCCTCTCCAC	CCTCCCTCTCCAC	CCTCCCTCTCCAC	CCTCCCTCTCCAC	.............	.............	.;.;.;.;.;.;.;.;.;.;.;.;.	2	NA	NA	NA	No	1	16.9898	17.6961
1	39277214	HM	-	GTGGTCAGGGAGG	GTGGTCAGGGAGG	GTGGTCAGGGAGG	GTGGTCAGGGAGG	.............	.............	.;.;.;.;.;.;.;.;.;.;.;.;.	1	NA	NA	NA	No	1	6.844	3.6698
1	39277868	HM	-	GTGGTCAGGGAGG	GTGGTCAGGGAGG	GTGGTCAGGGAGG	GTGGTCAGGGAGG	.............	.............	.;.;.;.;.;.;.;.;.;.;.;.;.	1	NA	NA	NA	No	1	6.7486	3.6698
1	39734471	CM	-	GTGGAGAGGGAAG	GTGGAGAGGGAAG	GTGGAGAGGGAAG	GTGGAGAGGGAAG	.............	.............	.;.;.;.;.;.;.;.;.;.;.;.;.	3	NA	NA	NA	No	0	0.0191	0
1	39777644	HM	-	GTGGAGAGGGAGG	GTGGAGAGGGAGG	GTGGAGAGGGAGG	GTGGAGAGGGAGG	.............	.............	.;.;.;.;.;.;.;.;.;.;.;.;.	3	NA	NA	NA	No	0	0.0572	0
1	39941592	HM	-	GTGGGCAGGGAGG	GTGGGCAGGGAGG	GTGGGCAGGGAGG	GTGGGCAGGGAGG	.............	.............	.;.;.;.;.;.;.;.;.;.;.;.;.	2	NA	NA	NA	No	1	1.7501	0.00095
1	39958137	CM	-	GTGGTTAGGGAAG	GTGGTTAGGGAAG	GTGGTTAGGGAAG	GTGGTTAGGGAAG	.............	........A....	.;.;.;.;.;.;.;.;0.05;.;.;.;.	1	NA	NA	NA	No	0	0.1296	0.31455
1	40401722	HM	-	GTGGAGAGGGAGG	GTGGAGAGGGAGG	GTGGAGAGGGAGG	GTGGAGAGGGAGG	.............	.............	.;.;.;.;.;.;.;.;.;.;.;.;.	1	NA	NA	NA	No	0	0.3698	0
1	41075684	CM	+	CTTCCCTTCCCAC	CTTCCCTTCCCAC	CTTCCCTTCCCAC	CTTCCCTTCCCAC	.............	.............	.;.;.;.;.;.;.;.;.;.;.;.;.	2	NA	NA	NA	No	0	0.5224	0.36605
1	41115151	CM	-	GTGGGCAGGGAAG	GTGGGCAGGGAAG	GTGGGCAGGGAAG	GTGGGCAGGGAAG	.............	.............	.;.;.;.;.;.;.;.;.;.;.;.;.	2	NA	NA	NA	No	0	0.2745	0
1	41236163	CM	+	CTTCCCTGCCCAC	CTTCCCTGCCCAC	CTTCCCTGCCCAC	CTTCCCTGCCCAC	.............	.............	.;.;.;.;.;.;.;.;.;.;.;.;.	2	NA	NA	NA	No	0	0.3126	0
1	41274282	HM	+	CCTCCCTTCCCAC	CCTCCCTTCCCAC	CCTCCCTTCCCAC	CCTCCCTTCCCAC	.............	.............	.;.;.;.;.;.;.;.;.;.;.;.;.	2	NA	NA	NA	No	0	1.426	13.4334
1	41296596	HM	+	CCTCCCTTACCAC	CCTCCCTTACCAC	CCTCCCTTACCAC	CCTCCCTTACCAC	.............	.............	.;.;.;.;.;.;.;.;.;.;.;.;.	1	NA	NA	NA	No	0	5.1206	0
1	41319415	HM	+	CCTCCCTCCCCAC	CCTCCCTGCCCAC	CCTCCCTGCCCAC	CCTCCCTCCCCAC	.............	.............	.;.;.;.;.;.;.;.;.;.;.;.;.	2	NA	NA	NA	No	1	42.1657	58.64355
1	41332068	CM	+	CTTCCCTGACCAC	CTTCCCTGACCAC	CTTCCCTGACCAC	CTTCCCTGACCAC	.............	..........T..	.;.;.;.;.;.;.;.;.;.;0.00;.;.	1	NA	NA	NA	No	0	0.8617	0.0057
1	41339628	HM	-	GTGGGTAGGGAGG	GTGGGTAGGGAGG	GTGGGTAGGGAGG	GTGGGTAGGGAGG	.............	..A......C...	.;.;0.10;.;.;.;.;.;.;0.05;.;.;.	3	NA	NA	NA	No	0	0.4919	0
1	41352818	CM	-	GTGGAGAGGGAAG	GTGGAGAGGGAAG	GTGGAGAGGGAAG	GTGGAGAGGGAAG	.............	.............	.;.;.;.;.;.;.;.;.;.;.;.;.	2	NA	NA	NA	No	1	2.0856	2.3296
1	41497593	HM	+	CCTCCCTACCCAC	CCTCCCTACCCAC	CCTCCCTACCCAC	CCTCCCTACCCAC	.............	.............	.;.;.;.;.;.;.;.;.;.;.;.;.	3	NA	NA	NA	No	0	0.4003	0.84075
1	41533318	HM	-	GTGGGGAGGGAGG	GTGGGGAGGGAGG	GTGGGGAGGGAGG	GTGGGGAGGGAGG	.............	.............	.;.;.;.;.;.;.;.;.;.;.;.;.	2	NA	NA	NA	No	0	0.0229	0
1	41695953	HM	-	GTGGTGAGGGAGG	GTGGTGAGGGAGG	GTGGTGAGGGAGG	GTGGTGAGGGAGG	.............	.............	.;.;.;.;.;.;.;.;.;.;.;.;.	1	NA	NA	NA	No	0	0.0038	0
1	41857489	HM	-	GTGGGGAGGGAGG	GTGGGGAGGGAGG	GTGGGGAGGGAGG	GTGGGGAGGGAGG	.............	.............	.;.;.;.;.;.;.;.;.;.;.;.;.	3	NA	NA	NA	No	0	0.9074	3.9024
1	41953186	HM	-	GTGGGGAGGGAGG	ATGGGGAGGGAGG	GTGGGGAGGGAGG	GTGGGGAGGGAGG	.............	G............	0.45;.;.;.;.;.;.;.;.;.;.;.;.	3	NA	NA	NA	No	0	2.8405	0.04955
1	41996131	CM	-	GTGGCCAGGGAAG	GTGGCCAGGGAAG	GTGGCCAGGGAAG	GTGGCCAGGGAAG	.............	.............	.;.;.;.;.;.;.;.;.;.;.;.;.	2	NA	NA	NA	No	0	0.1334	0
1	42084325	CM	+	CTTCCCTGACCAC	CTTCCCTGACCAC	CTTCCCTGACCAC	CTTCCCTGACCAC	.............	.............	.;.;.;.;.;.;.;.;.;.;.;.;.	2	NA	NA	NA	No	0	0.3126	0
1	42283560	HM	-	GTGGGGAGGGAGG	GTGGGGAGGGAGG	GTGGGGAGGGAGG	GTGGGGAGGGAGG	.............	.............	.;.;.;.;.;.;.;.;.;.;.;.;.	3	NA	NA	NA	No	0	0.2745	0.4356
1	42418287	HM	+	CCTCCCTCTCCAC	CCTCCCTCTCCAC	CCTCCCTCTCCAC	CCTCCCTCTCCAC	.............	.............	.;.;.;.;.;.;.;.;.;.;.;.;.	3	NA	NA	NA	No	0	0.0114	0
1	42829098	CM	+	CTTCCCTCACCAC	CTTCCCTCACCAC	CTTCCCTCACCAC	CTTCCCTCACCAC	.............	.............	.;.;.;.;.;.;.;.;.;.;.;.;.	3	NA	NA	NA	No	0	0.164	0
1	42852107	CM	+	CTTCCCTGGCCAC	CTTCCCTGGCCAC	CTTCCCTGGCCAC	CTTCCCTGGCCAC	.............	.............	.;.;.;.;.;.;.;.;.;.;.;.;.	1	NA	NA	NA	No	0	0.1296	0.8436
1	43127183	HM	+	CCTCCCTCCCCAC	CCTCCCTCCCCAC	CCTCCCTCCCCAC	CCTCCCTCCCCAC	.............	.............	.;.;.;.;.;.;.;.;.;.;.;.;.	2	NA	NA	NA	No	0	0.7664	0
1	43365546	CM	-	GTGGGTAGGGAAG	GTGGGTAGGGAAG	GTGGGTAGGGAAG	GTGGGTAGGGAAG	.............	.............	.;.;.;.;.;.;.;.;.;.;.;.;.	1	NA	NA	NA	No	1	37.8381	16.6819
1	43849119	CM	-	GTGGGAAGGGAAG	GTGGGAAGGGAAG	GTGGGAAGGGAAG	GTGGGAAGGGAAG	.............	.............	.;.;.;.;.;.;.;.;.;.;.;.;.	2	NA	NA	NA	No	0	0.3775	0.46705
1	43910899	CM	+	CTTCCCTTCCCAC	CTTCCCTTCCCAC	CTTCCCTTCCCAC	CTTCCCTTCCCAC	.............	.............	.;.;.;.;.;.;.;.;.;.;.;.;.	3	NA	NA	NA	No	0	0.0343	0
1	43978387	HM	-	GTGGTGAGGGAGG	GTGGTGAGGGAGG	GTGGTGAGGGAGG	GTGGTGAGGGAGG	.............	.............	.;.;.;.;.;.;.;.;.;.;.;.;.	1	NA	NA	NA	No	0	0.347	1.15715
1	43997038	HM	+	CCTCCCTCTCCAC	CCTCCCTCTCCAC	CCTCCCTCTCCAC	-------------	.............	.............	.;.;.;.;.;.;.;.;.;.;.;.;.	0	NA	NA	NA	No	0	0.3737	1.1562
1	44106598	CM	-	GTGGTCAGGGAAG	GTGGTCAGGGAAG	GTGGTCAGGGAAG	GTGGTCAGGGAAG	.............	.............	.;.;.;.;.;.;.;.;.;.;.;.;.	2	NA	NA	NA	No	0	0.0496	0
1	44346081	HM	+	CCTCCCTTTCCAC	CCTCCCTTTCCAC	CCTCCCTTTCCAC	CCTCCCTTTCCAC	.............	.............	.;.;.;.;.;.;.;.;.;.;.;.;.	3	NA	NA	NA	No	0	0.0191	0
1	44470982	HM	-	GTGGCGAGGGAGG	GTGGCGAGGGAGG	GTGGCGAGGGAGG	GTGGCGAGAGAGG	.............	.............	.;.;.;.;.;.;.;.;.;.;.;.;.	2	NA	NA	NA	No	0	0.3393	3.15985
1	44714564	CM	+	CTTCCCTCACCAC	CTTCCCTCACCAC	CTTCCCTCACCAC	CTTCCCTCACCAC	.............	.............	.;.;.;.;.;.;.;.;.;.;.;.;.	2	NA	NA	NA	No	0	0	0
1	44738998	CM	+	CTTCCCTGCCCAC	CTTCCCTGCCCAC	CTTCCCTGCCCAC	CTTCCCTGCCCAC	.............	.............	.;.;.;.;.;.;.;.;.;.;.;.;.	2	NA	NA	NA	No	0	0.0419	0
1	44828497	CM	+	CTTCCCTTCCCAC	CTTCCCTTCCCAC	CTTCCCTTCCCAC	CTTCCCTTCCCAC	.............	.............	.;.;.;.;.;.;.;.;.;.;.;.;.	3	NA	NA	NA	No	0	0.0496	0.9408
1	45075760	HM	-	GTGGGGAGGGAGG	GTGGGGAGGGAGG	GTGGGGAGGGAGG	GTGGGGAGGGAGG	.............	.............	.;.;.;.;.;.;.;.;.;.;.;.;.	2	NA	NA	NA	No	0	2.7681	0
1	46271871	HM	+	CCTCCCTCACCAC	CCTCCCTCACCAC	CCTCCCTCACCAC	CCTCCCTCACCAC	.............	.............	.;.;.;.;.;.;.;.;.;.;.;.;.	3	NA	NA	NA	No	0	0.0458	0.22115
1	46353219	HM	-	GTGGGCAGGGAGG	GTGGGCAGGGAGG	GTGGGCAGGGAGG	GTGGGCAGGGAGG	.............	.............	.;.;.;.;.;.;.;.;.;.;.;.;.	3	NA	NA	NA	No	0	0	0
1	46495488	HM	+	CCTCCCTGTCCAC	CCTCCCTGTCCAC	CCTCCCTGTCCAC	CCTCCCTGTCCAC	.............	.............	.;.;.;.;.;.;.;.;.;.;.;.;.	3	NA	NA	NA	No	0	0.3317	0
1	46876976	CM	+	CTTCCCTCACCAC	CTTCCCTTACCAC	CTTCCCTCACCAC	CTTCCCTCACCAG	.............	.......C.....	.;.;.;.;.;.;.;0.01;.;.;.;.;.	2	NA	NA	NA	No	0	0.164	0
1	46884311	HM	+	CCTCCCTGACCAC	CCTCTCTGACCAC	CCTCCCTGACCAC	CCTCCCTGACCAC	.............	....C........	.;.;.;.;0.08;.;.;.;.;.;.;.;.	2	NA	NA	NA	No	0	0.1601	0
1	46930293	HM	+	CCTCCCTTGCCAC	CCTCCCTTGCCAC	CCTCCCTTGCCAC	CCTCCCTTGCCAC	.............	.............	.;.;.;.;.;.;.;.;.;.;.;.;.	3	NA	NA	NA	No	1	3.2981	0.8674
1	46981983	HM	-	GTGGGGAGGGAGG	GTGGGGAGGGAGG	GTGGGGAGGGAGG	GTGGGGAGGGAGG	.............	.............	.;.;.;.;.;.;.;.;.;.;.;.;.	3	NA	NA	NA	No	0	2.6079	2.44875
1	46982350	HM	-	GTGGAAAGGGAGG	GTGGAAAGGGAAG	GTGGAAAGGGAGG	GTGGAAAGGGAGG	.............	...........G.	.;.;.;.;.;.;.;.;.;.;.;0.35;.	2	NA	NA	NA	No	0	2.6728	3.1122
1	47022479	HM	+	CCTCCCTTGCCAC	CCTCCCTTGCCAC	CCTCCCTTGCCAC	CCTCCCTTGCCAC	.............	.............	.;.;.;.;.;.;.;.;.;.;.;.;.	3	NA	NA	NA	No	0	2.3334	0.63865
1	47190692	HM	-	GTGGACAGGGAGG	GTGGACAGGGAGG	GTGGACAGGGAGG	GTGGACAGGGAGG	.............	........A....	.;.;.;.;.;.;.;.;0.00;.;.;.;.	3	NA	NA	NA	No	0	0.1792	1.4088
1	47258383	CM	-	GTGGGGAGGGAAG	GTGGGGAGGGAAG	GTGGGGAGGGAAG	GTGGGGAGGGAAG	.............	.............	.;.;.;.;.;.;.;.;.;.;.;.;.	2	NA	NA	NA	No	0	4.7469	3.96625
1	47282627	HM	-	GTGGTGAGGGAGG	GTGGTGAGGGAGG	GTGGTGAGGGAGG	GTGGTGAGGGAGG	.............	.............	.;.;.;.;.;.;.;.;.;.;.;.;.	1	NA	NA	NA	No	0	0.4308	0
1	47469523	CM	+	CTTCCCTCTCCAC	CTTCCCTCTCCAC	CTTCCCTCTCCAC	CTTCCCTCCCCAC	.............	.............	.;.;.;.;.;.;.;.;.;.;.;.;.	1	NA	NA	NA	No	0	0.4957	0
1	47756717	HM	+	CCTCCCTGACCAC	CCTCCCTGACCAC	CCTCCCTGACCAC	CCTCCCTGACCAC	.............	.............	.;.;.;.;.;.;.;.;.;.;.;.;.	2	NA	NA	NA	No	0	0.0305	0
1	47871993	HM	-	GTGGTGAGGGAGG	GTGGTGAGGGAGG	GTGGTGAGGGAGG	GTGGTGAGGGAGG	.............	.............	.;.;.;.;.;.;.;.;.;.;.;.;.	3	NA	NA	NA	No	0	0.9074	0
1	47881679	CM	-	GTGGAAAGGGAAG	GTGGAAAGGGAAG	GTGGAAAGGGAAG	GTGGAAAGGGAAG	.............	.............	.;.;.;.;.;.;.;.;.;.;.;.;.	2	NA	NA	NA	No	0	0.0763	0.1363
1	47985429	HM	-	GTGGGCAGGGAGG	GTGGGCAGGGAGG	GTGGGCAGGGAGG	GTGGGCAGGGAGG	.............	.............	.;.;.;.;.;.;.;.;.;.;.;.;.	2	NA	NA	NA	No	0	0.5605	0
1	48062236	CM	-	GTGGCCAGGGAAG	ATGGTCAGGGAAG	ATGGTCAGGGAAG	GTGGCCAGGGAAG	.............	.............	.;.;.;.;.;.;.;.;.;.;.;.;.	3	NA	NA	NA	No	1	6.4589	0
1	48257439	CM	+	CTTCCCTCACCAC	CTTCCCTCACCAC	CTTCCCTCACCAC	CTTCCCTCACCAC	.............	.............	.;.;.;.;.;.;.;.;.;.;.;.;.	3	NA	NA	NA	No	0	0.3203	0
1	48277269	HM	-	GTGGGTAGGGAGG	GTGGGTAGGGAGG	GTGGGTAGGGAGG	GTGGGTAGGGAGG	.............	.............	.;.;.;.;.;.;.;.;.;.;.;.;.	3	NA	NA	NA	No	0	0.2974	0
1	48329766	HM	-	GTGGGGAGGGAGG	GTGGGGAGGGAGG	GTGGGGAGGGAGG	GTGGGGAGGGAGG	.............	.............	.;.;.;.;.;.;.;.;.;.;.;.;.	3	NA	NA	NA	No	0	0.0419	0
1	48372732	CM	-	GTGGGGAGGGAAG	GTGGGGAGGGAAG	GTGGGGAGGGAAG	GTGGGGAGGGAAG	.............	..C..........	.;.;0.01;.;.;.;.;.;.;.;.;.;.	1	NA	NA	NA	No	0	0.0686	0
1	48404126	HM	-	GTGGATAGGGAGG	GTGGATAGGGAGG	GTGGATAGGGAGG	GTGGATAGGGAGG	.............	.............	.;.;.;.;.;.;.;.;.;.;.;.;.	1	NA	NA	NA	No	0	0.3393	0
1	48591719	HM	-	GTGGAGAGGGAGG	GTGGAGAGGGAGG	GTGGAGAGGGAGG	GTGGAGAGGGAGG	.............	.............	.;.;.;.;.;.;.;.;.;.;.;.;.	1	NA	NA	NA	No	0	0.2783	0.93795
1	48689759	CM	+	CTTCCCTACCCAC	CTTCCCTACCCAC	CTTCCCTACCCAC	CTTCCCTACCCAC	.............	.............	.;.;.;.;.;.;.;.;.;.;.;.;.	2	NA	NA	NA	No	0	0.305	0
1	48962691	HM	+	CCTCCCTCTCCAC	CCTCCCTCTCCAC	CCTCCCTCTCCAC	CCTCCCTCTCCAC	.............	.............	.;.;.;.;.;.;.;.;.;.;.;.;.	1	NA	NA	NA	No	0	0.3279	0
1	49006140	HM	+	CCTCCCTGCCCAC	CCTCCCTGCCCAC	CCTCCCTGCCCAC	CCTCCCTGCCCAC	.............	.............	.;.;.;.;.;.;.;.;.;.;.;.;.	2	NA	NA	NA	No	0	0.7054	5.479
1	50461056	CM	+	CTTCCCTGGCCAC	CTTCCCTGGCCAC	CTTCCCTGGCCAC	CTTCCCTGGCCAC	.............	........A....	.;.;.;.;.;.;.;.;0.01;.;.;.;.	2	NA	NA	NA	No	0	0	0
1	50801756	HM	-	GTGGAGAGGGAGG	GTGGAGAGGGAGG	GTGGAGAGGGAGG	GTGGAGAGGGAGG	.............	.............	.;.;.;.;.;.;.;.;.;.;.;.;.	3	NA	NA	NA	No	0	0.2783	1.46695
1	50886004	CM	+	CTTCCCTCCCCAC	CTTCCCTCCCCAC	CTTCCCTCCCCAC	CTTCCCTCCCCAC	.............	.............	.;.;.;.;.;.;.;.;.;.;.;.;.	3	NA	NA	NA	No	0	0.347	0.85215
1	51442192	HM	-	GTGGGGAGGGAGG	GTGGGGAGGGAGG	GTGGGGAGGGAGG	GTGGGGAGGGAGG	.............	.............	.;.;.;.;.;.;.;.;.;.;.;.;.	3	NA	NA	NA	No	0	0.0991	0.28595
1	51534442	HM	+	CCTCCCTGGCCAC	CCTCCCTGGCCAC	CCTCCCTGGCCAC	CCTCCCTGGCCAC	.............	.............	.;.;.;.;.;.;.;.;.;.;.;.;.	3	NA	NA	NA	No	1	1.5404	1.13335
1	52463776	HM	+	CCTCCCTCCCCAC	CCTCCCTCCCCAC	CCTCCCTCCCCAC	CCTCCCTCCCCAC	.............	.............	.;.;.;.;.;.;.;.;.;.;.;.;.	2	NA	NA	NA	No	0	0.0305	0.00285
1	52694225	CM	+	CTTCCCTTCCCAC	CTTCCCTTCCCAC	CTTCCCTTCCCAC	CTTCCCTTCCCAC	.............	.............	.;.;.;.;.;.;.;.;.;.;.;.;.	2	NA	NA	NA	No	0	0.0076	0.0019
1	52768881	HM	+	CCTCCCTTACCAC	CCTCCCTTACCAC	CCTCCCTTACCAC	CCTCCCTTACCAC	.............	.............	.;.;.;.;.;.;.;.;.;.;.;.;.	3	NA	NA	NA	No	0	0.1144	0
1	53161759	CM	+	CTTCCCTAACCAC	CTTCCCTAACCAC	CTTCCCTAACCAC	CTTCCCTAACCAC	.............	.............	.;.;.;.;.;.;.;.;.;.;.;.;.	3	NA	NA	NA	No	0	1.7768	0
1	53544792	HM	-	GTGGTGAGGGAGG	GTGGTGAGGGAGG	GTGGTGAGGGAGG	GTGGTGAGGGAGG	.............	............A	.;.;.;.;.;.;.;.;.;.;.;.;0.00	2	NA	NA	NA	No	1	0.4042	4.39235
1	53583619	HM	+	CCTCCCTTCCCAC	CCTCCCTTCCCAC	CCTCCCTTCCCAC	CCTCCCTTCCCAC	.............	.............	.;.;.;.;.;.;.;.;.;.;.;.;.	2	NA	NA	NA	No	1	0.9456	10.8865
1	53727947	HM	+	CCTCCCTGCCCAC	TCTCCCTGCCCAC	TCTCCCTGCCCAC	-CTCCCTGCCCAC	.............	.............	.;.;.;.;.;.;.;.;.;.;.;.;.	0	NA	NA	NA	No	0	0.122	0
1	53830638	HM	-	GTGGAAAGGGAGG	GTGGAAAGGGAGG	GTGGAAAGGGAGG	-------------	.............	.............	.;.;.;.;.;.;.;.;.;.;.;.;.	0	NA	NA	NA	No	0	0.427	0.58335
1	53873045	HM	-	GTGGGGAGGGAGG	GTGGGGAGGGAGG	GTGGGGAGGGAGG	GTGGGGAGGGAGG	.............	....A........	.;.;.;.;0.00;.;.;.;.;.;.;.;.	3	NA	NA	NA	No	0	0.2669	1.85015
1	54005584	CM	+	CTTCCCTCCCCAC	CTTCCCTCCCCAC	CTTCCCTCCCCAC	CTTCCCTCCCCAC	.............	.......A.....	.;.;.;.;.;.;.;0.00;.;.;.;.;.	1	NA	NA	NA	No	0	0.8884	0.7454
1	54019345	CM	-	GTGGTCAGGGAAG	GTGGTCAGGGAAG	GTGGTCAGGGAAG	GTGGTCAGGGAAG	.............	.............	.;.;.;.;.;.;.;.;.;.;.;.;.	2	NA	NA	NA	No	1	3.3248	4.36945
1	54145993	CM	+	CTTCCCTGTCCAC	CTTCCCTGTCCAC	CTTCCCTGTCCAC	CTTCCCTGTCCAC	.............	.............	.;.;.;.;.;.;.;.;.;.;.;.;.	3	NA	NA	NA	No	0	0.2555	0
1	54185013	HM	+	CCTCCCTGCCCAC	CCTCCCTGCCCAC	CCTCCCTGCCCAC	CCTCCCTGCCCAC	.............	.............	.;.;.;.;.;.;.;.;.;.;.;.;.	3	NA	NA	NA	No	0	0.1334	0.74255
1	54218346	CM	+	CTTCCCTGACCAC	CTTCCTGGACCAC	CTTCCTGGACCAC	CTTCCCTGACCAC	.............	.....C.......	.;.;.;.;.;0.01;.;.;.;.;.;.;.	2	NA	NA	NA	No	0	0.7397	0
1	54290147	HM	+	CCTCCCTCCCCAC	CCTCCCTCCCCAC	CCTCCCTCCCCAC	CCTCCCTCCCCAC	.............	.............	.;.;.;.;.;.;.;.;.;.;.;.;.	3	NA	NA	NA	No	0	0.3432	4.8089
1	54603102	CM	-	GTGGTGAGGGAAG	GTGGTAAGGGAAG	GTGGTAAGGGAAG	GTGGTGAGGGAAG	.............	.............	.;.;.;.;.;.;.;.;.;.;.;.;.	1	NA	NA	NA	No	1	2.932	7.57795
1	54607480	HM	-	GTGGGGAGGGAGG	GTGGGGAGGGAGG	GTGGGGAGGGAGG	GTGGGGAGGGAGG	.............	.............	.;.;.;.;.;.;.;.;.;.;.;.;.	2	NA	NA	NA	No	0	2.4745	1.33925
1	54615247	CM	+	CTTCCCTAACCAC	CTTCCCTAACCAC	CTTCCCTAACCAC	CTTCCCTAACCAC	.............	.............	.;.;.;.;.;.;.;.;.;.;.;.;.	3	NA	NA	NA	No	0	1.5823	0
1	54726070	HM	-	GTGGTCAGGGAGG	GTGGTCAGGGAGG	GTGGTCAGGGAGG	GTGGTCAGGGAGG	.............	.............	.;.;.;.;.;.;.;.;.;.;.;.;.	2	NA	NA	NA	No	0	0.5185	2.1094
1	54808184	CM	+	CTTCCCTCCCCAC	CTTCCCTCCCCAC	CTTCCCTCCCCAC	CTTCCCTCCCCAC	.............	.............	.;.;.;.;.;.;.;.;.;.;.;.;.	2	NA	NA	NA	No	0	1.7043	0.0019
1	54941984	HM	+	CCTCCCTCTCCAC	CCTCCCTCTCCAC	CCTCCCTCTCCAC	CCTCCCTCTCCAC	.............	..........A..	.;.;.;.;.;.;.;.;.;.;0.00;.;.	1	NA	NA	NA	No	0	2.1008	1.1896
1	54952269	HM	+	CCTCCCTGGCCAC	CCTCCCTGGCCAC	CCTCCCTGGCCAC	CCTCCCTGGCCAC	.............	.T...........	.;0.00;.;.;.;.;.;.;.;.;.;.;.	3	NA	NA	NA	No	0	2.0475	0
1	55331471	HM	+	CCTCCCTTCCCAC	CCTCCCTTCCCAC	CCTCCCTTCCCAC	CCTCCCTTCCCAC	.............	.........T...	.;.;.;.;.;.;.;.;.;0.00;.;.;.	2	NA	NA	NA	No	1	0.2593	0
1	55351531	HM	-	GTGGGGAGGGAGG	GTGGGGAGGGAGG	GTGGGGAGGGAGG	GTGGGGAGGGAGG	.............	.............	.;.;.;.;.;.;.;.;.;.;.;.;.	2	NA	NA	NA	No	0	0.2669	0
1	55388844	HM	+	CCTCCCTCCCCAC	CCTCCCTCCCCAC	CCTCCCTCCCCAC	CCTCCCTCCCCAC	.............	.............	.;.;.;.;.;.;.;.;.;.;.;.;.	2	NA	NA	NA	No	1	1.3078	0
1	55603984	CM	+	CTTCCCTGTCCAC	CTTCCCTGTCCAT	CTTCCCTGTCCAT	CTTCCCTGTCCAC	.............	.............	.;.;.;.;.;.;.;.;.;.;.;.;.	3	NA	NA	NA	No	0	0.0267	0
1	55691121	CM	-	GTGGCCAGGGAAG	GTGGCCAGGGGAG	GTGGCCAGGGGAG	GTGGCCAGGGAAG	.............	..........A..	.;.;.;.;.;.;.;.;.;.;0.06;.;.	3	NA	NA	NA	No	0	0.3393	0.43275
1	55749098	HM	-	GTGGAGAGGGAGG	GTGGAGAGGGAAG	GTGGAGAGGGAAG	GTGGAGAGAGAGG	.............	.............	.;.;.;.;.;.;.;.;.;.;.;.;.	3	NA	NA	NA	No	0	0.3851	0
1	55937852	CM	-	GTGGTCAGGGAAG	GTGGTCAGGGAAG	GTGGTCAGGGAAG	GTGGTCAGGGAAG	.............	.............	.;.;.;.;.;.;.;.;.;.;.;.;.	3	NA	NA	NA	No	0	0.1754	1.4698
1	56055487	CM	-	GTGGCAAGGGAAG	GTGGCAAGGGAAG	GTGGCAAGGGAAG	GTGGCAAGGGAAG	.............	.............	.;.;.;.;.;.;.;.;.;.;.;.;.	3	NA	NA	NA	No	0	0.2021	0
1	56113352	CM	+	CTTCCCTAACCAC	CTTCCCTAACCAC	CTTCCCTAACCAC	CTTCCCTAACCAC	.............	.............	.;.;.;.;.;.;.;.;.;.;.;.;.	3	NA	NA	NA	No	0	0.591	0
1	56542507	CM	-	GTGGAAAGGGAAG	GTGGAAAGGGAAG	GTGGAAAGGGAAG	GTGGAAAGGGAAG	.............	.............	.;.;.;.;.;.;.;.;.;.;.;.;.	2	NA	NA	NA	No	0	0.1029	0
1	56727761	HM	-	GTGGGAAGGGAGG	GTGGGAAGGGAGG	GTGGGAAGGGAGG	GTGGGAAGGGAGG	.............	.............	.;.;.;.;.;.;.;.;.;.;.;.;.	1	NA	NA	NA	No	0	0.4156	0
1	56729149	CM	-	GTGGGTAGGGAAG	GTGGATAGGGAAG	GTGGATAGGGAAG	GTGGGTAGGGAAG	.............	.............	.;.;.;.;.;.;.;.;.;.;.;.;.	1	NA	NA	NA	No	0	0.3775	0
1	56752596	CM	+	CTTCCCTGTCCAC	CTTCCCTGCCCAC	CTTCCCTGCCCAC	CTTCCCTGTCCAC	.............	........T....	.;.;.;.;.;.;.;.;0.25;.;.;.;.	2	NA	NA	NA	No	0	1.7806	0
1	56842556	CM	+	CTTCCCTCCCCAC	CTTCCCTCCCCAC	CTTCCCTCCCCAC	CTTCCCTCCCCAC	.............	.............	.;.;.;.;.;.;.;.;.;.;.;.;.	3	NA	NA	NA	No	0	2.5317	0.03625
1	56871148	CM	+	CTTCCCTGGCCAC	CTTCCCTTGCCAC	CTTCCCTTGCCAC	CTTCCCTGGCTAC	.............	.............	.;.;.;.;.;.;.;.;.;.;.;.;.	3	NA	NA	NA	No	0	1.3078	0
1	56915922	CM	-	GTGGGCAGGGAAG	GTGGGCAGGGAAG	GTGGGCAGGGAAG	GTGGGCAGGGAAG	.............	.........A...	.;.;.;.;.;.;.;.;.;0.00;.;.;.	3	NA	NA	NA	No	0	0.4842	0.6501
1	57179312	HM	-	GTGGGCAGGGAGG	GTGGGCAGGGAGG	GTGGGCAGGGAGG	GTGGGCAGGGAGG	.............	.............	.;.;.;.;.;.;.;.;.;.;.;.;.	3	NA	NA	NA	No	1	50.9198	6.38165
1	57266753	CM	+	CTTCCCTGACCAC	CTTCCCTGACCAC	CTTCCCTGACCAC	CTTCCCTGACCAC	.............	.............	.;.;.;.;.;.;.;.;.;.;.;.;.	3	NA	NA	NA	No	0	0.7435	0
1	57277037	HM	+	CCTCCCTTCCCAC	CCTCCCTTCCCAC	CCTCCCTTCCCAC	CCTCCCTTCCCAC	.............	.............	.;.;.;.;.;.;.;.;.;.;.;.;.	3	NA	NA	NA	No	1	28.432	29.3413
1	57389917	CM	-	GTGGTGAGGGAAG	GTGGTGAGGGAAG	GTGGTGAGGGAAG	GTGGTGAGGGAAG	.............	.............	.;.;.;.;.;.;.;.;.;.;.;.;.	3	NA	NA	NA	No	0	0.9341	0
1	57414198	CM	-	GTGGATAGGGAAG	GTGGATAGGGAAG	GTGGATAGGGAAG	GTGGATAGGGAAG	.............	.............	.;.;.;.;.;.;.;.;.;.;.;.;.	3	NA	NA	NA	No	1	2.7033	3.463
1	57735157	HM	+	CCTCCCTGGCCAC	CCTCCCTGGCCAC	CCTCCCTGGCCAC	CCTCCCTGGCCAC	.............	.............	.;.;.;.;.;.;.;.;.;.;.;.;.	3	NA	NA	NA	No	0	0.5338	0
1	57768099	CM	+	CTTCCCTGACCAC	CTTCCCTGACCAC	CTTCCCTGACCAC	CTTCCCTGACCAC	.............	.........T...	.;.;.;.;.;.;.;.;.;0.02;.;.;.	2	NA	NA	NA	No	0	0.4995	6.3292
1	57777680	HM	-	GTGGCAAGGGAGG	GTGGCAAGGGAGG	GTGGCAAGGGAGG	GTGGCAAGGGAGG	.............	.............	.;.;.;.;.;.;.;.;.;.;.;.;.	3	NA	NA	NA	No	1	19.0983	6.3292
1	58010513	CM	+	CTTCCCTTTCCAC	CTTCCCTTTCCAC	CTTCCCTTTCCAC	CTTCCCTTTCCAC	.............	............T	.;.;.;.;.;.;.;.;.;.;.;.;0.40	1	NA	NA	NA	No	0	0.427	0
1	58298670	CM	-	GTGGATAGGGAAG	GTGGATAGGGAAG	GTGGATAGGGAAG	GTGGATAGGGAAG	.............	.............	.;.;.;.;.;.;.;.;.;.;.;.;.	3	NA	NA	NA	No	0	0.0572	0
1	58371466	HM	-	GTGGCTAGGGAGG	GTGGCTAGGGAGG	GTGGCTAGGGAGG	GTGGCTAGGGAGG	.............	.............	.;.;.;.;.;.;.;.;.;.;.;.;.	2	NA	NA	NA	No	0	1.4336	0
1	58567531	HM	+	CCTCCCTCTCCAC	CCTCCCTCTCCAC	CCTCCCTCTCCAC	CCTCCCTCTCCAC	.............	.............	.;.;.;.;.;.;.;.;.;.;.;.;.	2	NA	NA	NA	No	0	0.225	0
1	58723694	CM	-	GTGGGGAGGGAAG	GTGGGGAGGGAAG	GTGGGGAGGGAAG	GTGGGGAGGGAAG	.............	.............	.;.;.;.;.;.;.;.;.;.;.;.;.	3	NA	NA	NA	No	0	0.4194	1.35355
1	58870940	CM	+	CTTCCCTGACCAC	CTTCCCTGACCAC	CTTCCCTGACCAC	CTTCCCTGACCAC	.............	.............	.;.;.;.;.;.;.;.;.;.;.;.;.	3	NA	NA	NA	No	0	0.7168	0
1	58877184	CM	-	GTGGTCAGGGAAG	GTGGTCAGGGAAG	GTGGTCAGGGAAG	GTGGTCAGGGAAG	.............	.............	.;.;.;.;.;.;.;.;.;.;.;.;.	2	NA	NA	NA	No	0	1.8378	0
1	59175442	HM	-	GTGGGCAGGGAGG	GTGGGCAGGGAGG	GTGGGCAGGGAGG	GTGGGCAGGGAGG	.............	.............	.;.;.;.;.;.;.;.;.;.;.;.;.	3	NA	NA	NA	No	1	0.3622	0.8112
1	59311110	CM	+	CTTCCCTGGCCAC	CTTCCCTGGCCAC	CTTCCCTGGCCAC	CTTCCCTGGCCAC	.............	.............	.;.;.;.;.;.;.;.;.;.;.;.;.	3	NA	NA	NA	No	0	0.591	12.0141
1	59520834	CM	-	GTGGTCAGGGAAG	GTGGTCAGGGAAG	GTGGTCAGGGAAG	GTGGTCAGGAAAG	.............	.............	.;.;.;.;.;.;.;.;.;.;.;.;.	2	NA	NA	NA	No	0	0.2555	6.56845
1	59693484	CM	+	CTTCCCTGCCCAC	CTTTGCTGCCCAC	CTTTGCTGCCCAC	CTTCCCTGCCGAC	.............	...........G.	.;.;.;.;.;.;.;.;.;.;.;0.10;.	3	NA	NA	NA	No	1	9.1698	7.4712
1	59892948	HM	+	CCTCCCTCCCCAC	CCTCCCTCCCCAC	CCTCCCTCCCCAC	CCTCCCTCCCCAC	.............	.............	.;.;.;.;.;.;.;.;.;.;.;.;.	1	NA	NA	NA	No	1	2.1428	14.66685
1	59959950	CM	-	GTGGGTAGGGAAG	GTGGGTAGGGAAG	GTGGGTAGGGAAG	GTGGGTAGGGAAG	.............	.............	.;.;.;.;.;.;.;.;.;.;.;.;.	2	NA	NA	NA	No	0	0.0991	0.63295
1	60367870	CM	+	CTTCCCTGACCAC	CTTCCCTGACCAC	CTTCCCTGACCAC	CTTCCCTGACCAC	.............	.............	.;.;.;.;.;.;.;.;.;.;.;.;.	3	NA	NA	NA	No	0	0.1258	0
1	60508689	HM	-	GTGGAGAGGGAGG	GTGGAGAGGGAGG	GTGGAGAGGGAGG	GTGGAGAGGGAGG	.............	........A....	.;.;.;.;.;.;.;.;0.02;.;.;.;.	2	NA	NA	NA	No	0	0.7282	0.3727
1	60558920	CM	-	GTGGAAAGGGAAG	GTGGAAAGGGAAG	GTGGAAAGGGAAG	GTGGAAAGGGAAG	.............	A............	0.01;.;.;.;.;.;.;.;.;.;.;.;.	3	NA	NA	NA	No	0	0.0076	0
1	60881225	HM	+	CCTCCCTCCCCAC	CCTCCCTCCCCAC	CCTCCCTCCCCAC	CCTCCCTCCCCAC	.............	.............	.;.;.;.;.;.;.;.;.;.;.;.;.	2	NA	NA	NA	No	0	0.1144	0
1	60921108	CM	+	CTTCCCTGCCCAC	CTTCCCTGCCCAC	CTTCCCTGCCCAC	CTTCCCTGCCCAC	.............	.............	.;.;.;.;.;.;.;.;.;.;.;.;.	1	NA	NA	NA	No	0	0.1411	0
1	61170014	CM	+	CTTCCCTTTCCAC	CTTCCCTTTCCAC	CTTCCCTTTCCAC	CTTCCCTTTCCAC	.............	.............	.;.;.;.;.;.;.;.;.;.;.;.;.	3	NA	NA	NA	No	0	0.0648	0.1268
1	61181582	HM	+	CCTCCCTCCCCAC	CCTCCCTCCCCAC	CCTCCCTCCCCAC	CCTCCCTCCCCAC	.............	.............	.;.;.;.;.;.;.;.;.;.;.;.;.	2	NA	NA	NA	No	0	1.8111	0.66155
1	61649483	CM	+	CTTCCCTTTCCAC	CTTCCCTTTCCAC	CTTCCCTTTCCAC	CTTCCCTTTCCAC	.............	.............	.;.;.;.;.;.;.;.;.;.;.;.;.	3	NA	NA	NA	No	0	0.2326	0
1	61653553	HM	+	CCTCCCTCTCCAC	CCTCCTTCTCCAC	CCTCCTTCTCCAC	CCTCCCTCTCCAC	.............	.............	.;.;.;.;.;.;.;.;.;.;.;.;.	3	NA	NA	NA	No	0	0.2059	0
1	61859287	CM	+	CTTCCCTGTCCAC	CTTCCCTGTCCAC	CTTCCCTGTCCAC	CTTCCCTGTCCAC	.............	.............	.;.;.;.;.;.;.;.;.;.;.;.;.	3	NA	NA	NA	No	0	0.5834	2.77765
1	61912115	HM	-	GTGGAGAGGGAGG	GTGGAGAGGGAGG	GTGGAGAGGGAGG	GTGGAGAGGGAGG	.............	.............	.;.;.;.;.;.;.;.;.;.;.;.;.	1	NA	NA	NA	No	1	2.2839	1.44695
1	61917221	CM	+	CTTCCCTCCCCAC	CTTCCCTCCCCAC	CTTCCCTCCCCAC	CTTCCCTCCCCAG	.............	.............	.;.;.;.;.;.;.;.;.;.;.;.;.	1	NA	NA	NA	No	1	5.7878	5.25595
1	62044488	CM	+	CTTCCCTGGCCAC	CTTCCCTGGCCAC	CTTCCCTGGCCAC	CTTCCCTGGCCAC	.............	.............	.;.;.;.;.;.;.;.;.;.;.;.;.	2	NA	NA	NA	No	0	0.3889	0
1	62204449	HM	-	GTGGCCAGGGAGG	GTGGCCAGGGAGG	GTGGCCAGGGAGG	GTGGCCAGGGAGG	.............	.............	.;.;.;.;.;.;.;.;.;.;.;.;.	1	NA	NA	NA	No	1	4.602	1.01135
1	62611743	CM	-	GTGGCCAGGGAAG	GTGGCCAGGGAAG	GTGGCCAGGGAAG	GTGGCCAGGGAAG	.............	.............	.;.;.;.;.;.;.;.;.;.;.;.;.	1	NA	NA	NA	No	0	0.286	0
1	62946246	CM	-	GTGGACAGGGAAG	GTGGACAGGGAAG	GTGGACAGGGAAG	GTGGACAGGGAAG	.............	.............	.;.;.;.;.;.;.;.;.;.;.;.;.	2	NA	NA	NA	No	0	0.0038	0
1	63293103	CM	+	CTTCCCTGGCCAC	CTTCCCTGGCCAC	CTTCCCTGGCCAC	CTTCCCTGGCCAC	.............	.............	.;.;.;.;.;.;.;.;.;.;.;.;.	2	NA	NA	NA	No	0	0.3737	0
1	63313473	HM	-	GTGGACAGGGAGG	GTGGACAGGGAGG	GTGGACAGGGAGG	GTGGACAGGGAGG	.............	.............	.;.;.;.;.;.;.;.;.;.;.;.;.	3	NA	NA	NA	No	0	0.061	0
1	63429410	HM	+	CCTCCCTACCCAC	CCTCCCTACCCAC	CCTCCCTACCCAC	CCTCCCTACCCAC	.............	.............	.;.;.;.;.;.;.;.;.;.;.;.;.	3	NA	NA	NA	No	0	1.853	1.75865
1	63662097	CM	+	CTTCCCTGCCCAC	CTTCCCTGCCCAC	CTTCCCTGCCCAC	CTTCCCTGCCCAC	.............	.............	.;.;.;.;.;.;.;.;.;.;.;.;.	3	NA	NA	NA	No	0	2.2686	1.83205
1	63814801	CM	-	GTGGAGAGGGAAG	GTGGAGAGGGAAG	GTGGAGAGGGAAG	GTGGAGAGGGAAG	.............	.............	.;.;.;.;.;.;.;.;.;.;.;.;.	3	NA	NA	NA	No	0	0.8045	0
1	64325047	HM	+	CCTCCCTCACCAC	CCTCCCTCACCAC	CCTCCCTCACCAC	CCTCCCTCACCAC	.............	.............	.;.;.;.;.;.;.;.;.;.;.;.;.	3	NA	NA	NA	No	0	0.0648	0.6758
1	64405643	HM	-	GTGGGAAGGGAGG	GTGGGAAGGGAGG	GTGGGAAGGGAGG	GTGGGAAGGGAGG	.............	.............	.;.;.;.;.;.;.;.;.;.;.;.;.	3	NA	NA	NA	No	0	0.0114	0.2545
1	64460634	HM	+	CCTCCCTTTCCAC	CCTCCCTTTCCAC	CCTCCCTTTCCAC	CCTCCCTTTCCAC	.............	.............	.;.;.;.;.;.;.;.;.;.;.;.;.	3	NA	NA	NA	No	0	0.061	0.6386
1	64555737	HM	+	CCTCCCTAGCCAC	CCTCCCTAGCCAC	CCTCCCTAGCCAC	CCTCCCTAGCCAC	.............	.............	.;.;.;.;.;.;.;.;.;.;.;.;.	2	1	64555459	64555841	THE1B	1	19.2241	9.2365
1	64642348	CM	-	GTGGTCAGGGAAG	GTGGTCAGGGAAG	GTGGTCAGGGAAG	GTGGTCAGGGAAG	.............	.............	.;.;.;.;.;.;.;.;.;.;.;.;.	3	NA	NA	NA	No	0	0.2326	0
1	65258365	CM	-	GTGGAAAGGGAAG	GTGGAAAGGGAAG	GTGGAAAGGGAAG	GTGGAAAGGGAAG	.............	.............	.;.;.;.;.;.;.;.;.;.;.;.;.	3	NA	NA	NA	No	0	0.0229	0
1	66333533	CM	-	GTGGGAAGGGAAG	GTGGGAAGGGAAG	GTGGGAAGGGAAG	GTGGGAAGGGAAG	.............	.............	.;.;.;.;.;.;.;.;.;.;.;.;.	3	NA	NA	NA	No	1	7.21	1.03705
1	67124736	CM	-	GTGGGAAGGGAAG	ATGGGAAGGGAAG	GTGGGAAGGGAAG	GTGGGAAGGGAAG	.............	G............	0.25;.;.;.;.;.;.;.;.;.;.;.;.	3	NA	NA	NA	No	0	0.2173	0
1	67256049	CM	+	CTTCCCTGGCCAC	CTTCCCTGGCCAC	CTTCCCTGGCCAC	CTTCCTTGGCCAC	.............	.............	.;.;.;.;.;.;.;.;.;.;.;.;.	3	NA	NA	NA	No	1	30.2507	27.536
1	67297818	HM	+	CCTCCCTGCCCAC	CCTCCCTGCCCAC	CCTCCCTGCCCAC	CCTCCCTGCCCAC	.............	.............	.;.;.;.;.;.;.;.;.;.;.;.;.	3	NA	NA	NA	No	0	2.7528	3.92335
1	67412025	CM	-	GTGGAAAGGGAAG	GTGGAAAGGGAAG	GTGGAAAGGGAAG	GTGGAAAGGGAAG	.............	.............	.;.;.;.;.;.;.;.;.;.;.;.;.	3	NA	NA	NA	No	0	0	0
1	67516506	HM	+	CCTCCCTTCCCAC	CCTCCCTTCCCAC	CCTCCCTTCCCAC	CCTCCCTTCCCAC	.............	.............	.;.;.;.;.;.;.;.;.;.;.;.;.	2	NA	NA	NA	No	0	1.6242	1.24675
1	67531264	HM	-	GTGGTAAGGGAGG	GTGGTAAGGGAGG	GTGGTAAGGGAGG	GTGGTAAGGGAGG	.............	.............	.;.;.;.;.;.;.;.;.;.;.;.;.	1	NA	NA	NA	No	1	14.9538	2.21905
1	67783695	HM	-	GTGGTCAGGGAGG	GTGGTCAGGGAGG	GTGGTCAGGGAGG	GTGGTCAGGGAGG	.............	.............	.;.;.;.;.;.;.;.;.;.;.;.;.	2	NA	NA	NA	No	0	3.2523	2.33345
1	67929232	CM	+	CTTCCCTCTCCAC	CTTCCCTCTCCAC	CTTCCCTCTCCAC	CTTCCCTCTCCAC	.............	.............	.;.;.;.;.;.;.;.;.;.;.;.;.	3	NA	NA	NA	No	0	0.3813	0
1	69403186	CM	-	GTGGGAAGGGAAG	GTGGGAAGGGAAG	GTGGGAAGGGAAG	GTGGGAAGGGAAG	.............	.............	.;.;.;.;.;.;.;.;.;.;.;.;.	2	NA	NA	NA	No	0	0.0038	0.0038
1	69544922	CM	+	CTTCCCTGACCAC	CTTCCCTGACCAC	CTTCCCTGACCAC	CTTCCCTGACCAC	.............	.............	.;.;.;.;.;.;.;.;.;.;.;.;.	2	NA	NA	NA	No	0	0.5567	0
1	70313387	CM	+	CTTCCCTTCCCAC	CTTCCCCTCCCAC	CTTCCCCTCCCAC	CTTCCCTTCCCAC	.............	.............	.;.;.;.;.;.;.;.;.;.;.;.;.	3	NA	NA	NA	No	0	0.1678	0
1	70866395	HM	+	CCTCCCTCCCCAC	CCTCCCTCCCCAC	CCTCCCTCCCCAC	CCTCCCTCCCCAC	.............	..........A..	.;.;.;.;.;.;.;.;.;.;0.00;.;.	3	NA	NA	NA	No	0	0.183	0
1	70994536	CM	-	GTGGGAAGGGAAG	GTGGGAAGGGAAG	GTGGGAAGGGAAG	GTGGGAAGGGAAG	.............	.............	.;.;.;.;.;.;.;.;.;.;.;.;.	1	NA	NA	NA	No	1	1.2163	0.01335
1	71046813	HM	+	CCTCCCTGCCCAC	CCTCCCTGCCCAC	CCTCCCTGCCCAC	CCTCTCTGCCCAC	.............	.............	.;.;.;.;.;.;.;.;.;.;.;.;.	3	NA	NA	NA	No	0	0.5147	3.99775
1	71136554	CM	+	CTTCCCTGACCAC	CTTCCCTGACCAC	CTTCCCTGACCAC	-------------	.............	..........T..	.;.;.;.;.;.;.;.;.;.;0.04;.;.	0	NA	NA	NA	No	0	0.6711	0
1	71673732	CM	-	GTGGCCAGGGAAG	GTGGCCTGGGAAG	GTGGCCTGGGAAG	GTGGCCAGGGAAG	.............	......C......	.;.;.;.;.;.;0.54;.;.;.;.;.;.	2	NA	NA	NA	No	0	0	0
1	73205242	HM	-	GTGGCCAGGGAGG	GTGGCCAGGGAGG	GTGGCCAGGGAGG	GTGGCCAGGGAGG	.............	.............	.;.;.;.;.;.;.;.;.;.;.;.;.	3	NA	NA	NA	No	0	0	0
1	73993420	HM	+	CCTCCCTCCCCAC	CCTCCCTCCCCAC	CCTCCCTCCCCAC	CCTCCCTCCCCAC	.............	.............	.;.;.;.;.;.;.;.;.;.;.;.;.	2	NA	NA	NA	No	1	1.8873	0
1	74993238	HM	-	GTGGATAGGGAGG	GTGGATAGGGAGG	GTGGATAGGGAGG	GTGGATAGGGAGG	.............	.............	.;.;.;.;.;.;.;.;.;.;.;.;.	3	NA	NA	NA	No	0	0.549	4.63635
1	75449700	CM	+	CTTCCCTCTCCAC	CTTCCCTCTCTAC	CTTCCCTCTCTAC	CTTCCCTCTCCAC	.............	....T........	.;.;.;.;0.00;.;.;.;.;.;.;.;.	2	NA	NA	NA	No	0	0.0038	0
1	75458823	CM	-	GTGGTAAGGGAAG	GTGGTAAGGGAAG	GTGGTAAGGGAAG	GTGGTAAGGGAAA	.............	........C....	.;.;.;.;.;.;.;.;0.01;.;.;.;.	3	NA	NA	NA	No	0	0	0
1	75718147	HM	-	GTGGGGAGGGAGG	GTGGGGAGGGAGG	GTGGGGAGGGAGG	GTGGGGAGGGAGA	.............	.............	.;.;.;.;.;.;.;.;.;.;.;.;.	3	NA	NA	NA	No	0	0.2326	0
1	76049514	CM	-	GTGGTGAGGGAAG	GTGGTGAGGGAAG	GTGGTGAGGGAAG	GTGGTGAGGGAAG	.............	.............	.;.;.;.;.;.;.;.;.;.;.;.;.	2	NA	NA	NA	No	0	0.2097	0
1	76068818	HM	+	CCTCCCTCCCCAC	CCTCCCTCTCCAC	CCTCCCTCTCCAC	CCTCCCTCCCCAC	.............	.............	.;.;.;.;.;.;.;.;.;.;.;.;.	1	NA	NA	NA	No	0	0.5757	2.4802
1	76822280	CM	-	GTGGACAGGGAAG	GTGGACAGGGAAG	GTGGACAGGGAAG	GTGGACAGGGAAG	.............	.............	.;.;.;.;.;.;.;.;.;.;.;.;.	3	NA	NA	NA	No	0	0.999	0
1	76912517	HM	+	CCTCCCTAGCCAC	CCTCCCTAGCCAC	CCTCCCTAGCCAC	CCTCCCTAGCCAC	.............	.............	.;.;.;.;.;.;.;.;.;.;.;.;.	2	1	76912267	76912621	THE1B	1	6.9927	4.6154
1	77226889	CM	-	GTGGTCAGGGAAG	GTGGTCAGGGAAG	GTGGTCAGGGAAG	GTGGTCAGGGAAG	.............	.............	.;.;.;.;.;.;.;.;.;.;.;.;.	2	NA	NA	NA	No	0	0.2783	0
1	77516471	CM	+	CTTCCCTTGCCAC	CTTCCCTTGCCAC	CTTCCCTTGCCAC	CTTCCCTTGCCAC	.............	............G	.;.;.;.;.;.;.;.;.;.;.;.;0.00	3	NA	NA	NA	No	0	0.1373	0.0019
1	77646685	CM	+	CTTCCCTTACCAC	CTTCCCTTACCAC	CTTCCCTTACCAC	CTTCCCTTACCAC	.............	.............	.;.;.;.;.;.;.;.;.;.;.;.;.	3	NA	NA	NA	No	0	0.1411	0
1	77719883	CM	-	GTGGCCAGGGAAG	GTGGCCAGGGAAG	GTGGCCAGGGAAG	GTGGCCAGGGAAG	.............	.............	.;.;.;.;.;.;.;.;.;.;.;.;.	3	NA	NA	NA	No	0	0.5147	0
1	77744235	CM	+	CTTCCCTGACCAC	CTTCCCTGACCAC	CTTCCCTGACCAC	CTTCCCTGACCAC	.............	.............	.;.;.;.;.;.;.;.;.;.;.;.;.	2	NA	NA	NA	No	0	0.1792	0
1	77986345	CM	+	CTTCCCTGACCAC	CTTCCCTGACCAC	CTTCCCTGACCAC	CTTCCCTGACCAC	.............	.............	.;.;.;.;.;.;.;.;.;.;.;.;.	1	NA	NA	NA	No	1	3.4887	0.8712
1	77988287	HM	+	CCTCCCTGCCCAC	CCTCCCTGCCCAC	CCTCCCTGCCCAC	CGTCCCTGCCCAC	.............	.............	.;.;.;.;.;.;.;.;.;.;.;.;.	3	NA	NA	NA	No	1	11.6366	1.94645
1	78680297	CM	+	CTTCCCTACCCAC	CTTCCCTACCCAC	CTTCCCTACCCAC	CTTCCCTACCCAC	.............	.............	.;.;.;.;.;.;.;.;.;.;.;.;.	2	NA	NA	NA	No	0	0.2516	0
1	78817804	CM	+	CTTCCCTTACCAC	CTTCCCTTACCAC	CTTCCCTTACCAC	CTTCCCTTACCAC	.............	.............	.;.;.;.;.;.;.;.;.;.;.;.;.	1	NA	NA	NA	No	1	0.5529	0
1	79112224	CM	-	GTGGAAAGGGAAG	GTGGAAAGGGAAG	GTGGAAAGGGAAG	GTGGAAAGGGAAG	.............	.............	.;.;.;.;.;.;.;.;.;.;.;.;.	2	NA	NA	NA	No	1	23.8986	3.08075
1	79241570	CM	-	GTGGGCAGGGAAG	GTGGGAAGGGAAG	GTGGGAAGGGAAG	GTGGGCAGGGAAG	.............	.......A.....	.;.;.;.;.;.;.;0.24;.;.;.;.;.	3	NA	NA	NA	No	0	0.3584	0
1	80118324	CM	-	GTGGAGAGGGAAG	GTGGAGAGGGAAG	GTGGAGAGGGAAG	GTGGAGAGGGAAG	.............	.............	.;.;.;.;.;.;.;.;.;.;.;.;.	2	NA	NA	NA	No	0	0.0572	0
1	82572712	CM	-	GTGGGGAGGGAAG	GTGGGGAGGGAAG	GTGGGGAGGGAAG	GTGGGGAGGGAAG	.............	.............	.;.;.;.;.;.;.;.;.;.;.;.;.	2	NA	NA	NA	No	0	0.4003	0
1	83022253	HM	-	GTGGGGAGGGAGG	GTGGGGAGGGAGG	GTGGGGAGGGAGG	GTGGGGAGGGAGG	.............	.............	.;.;.;.;.;.;.;.;.;.;.;.;.	2	NA	NA	NA	No	0	0.1029	0
1	83264217	HM	-	GTGGCTAGGGAGG	GTGGCTAGGGAGG	GTGGCTAGGGAGG	GTGGCTAGGGAGG	.............	............A	.;.;.;.;.;.;.;.;.;.;.;.;0.09	2	1	83264125	83264486	THE1B	0	1.2392	0
1	83494349	CM	-	GTGGAGAGGGAAG	GTGGAGAGGGAAG	GTGGAGAGGGAAG	GTGGAGAGGGAAG	.............	.............	.;.;.;.;.;.;.;.;.;.;.;.;.	3	NA	NA	NA	No	0	0.0496	0
1	83566670	CM	-	GTGGTAAGGGAAG	GTGGTAAGGGAAG	GTGGTAAGGGAAG	GTGGTAAGGGAAG	.............	.............	.;.;.;.;.;.;.;.;.;.;.;.;.	1	NA	NA	NA	No	0	0.0648	0
1	84087285	CM	-	GTGGGGAGGGAAG	GTGGGGAGGGAAG	GTGGGGAGGGAAG	GTGGGGAGGGAAG	.............	............C	.;.;.;.;.;.;.;.;.;.;.;.;0.05	3	NA	NA	NA	No	0	0.0763	1.0199
1	84209781	CM	+	CTTCCCTACCCAC	CTTCCCTACCCAC	CTTCCCTACCCAC	CTTCCCTACGCAC	.............	....T........	.;.;.;.;0.01;.;.;.;.;.;.;.;.	3	NA	NA	NA	No	0	0.0038	0
1	85385817	HM	-	GTGGTGAGGGAGG	GTGGTGAGGGAGG	GTGGTGAGGGAGG	GTGGTGAGGGAGG	.............	.............	.;.;.;.;.;.;.;.;.;.;.;.;.	2	NA	NA	NA	No	0	2.6575	1.95405
1	85500000	HM	+	CCTCCCTCCCCAC	CCTCCCTCCCCAC	CCTCCCTCCCCAC	CCTCCCTCCCCAC	.............	............T	.;.;.;.;.;.;.;.;.;.;.;.;0.00	2	NA	NA	NA	No	0	0.0915	0
1	86086759	HM	+	CCTCCCTAACCAC	CCTCCCTAACCAC	CCTCCCTAACCAC	CCTCCCTAACCAC	.............	.............	.;.;.;.;.;.;.;.;.;.;.;.;.	3	NA	NA	NA	No	0	0.1601	0
1	86365144	HM	-	GTGGAGAGGGAGG	GTGGAGAGGGAGG	GTGGAGAGGGAGG	GTGGAGAGGGAGG	.............	.............	.;.;.;.;.;.;.;.;.;.;.;.;.	2	NA	NA	NA	No	0	0.0534	0
1	87463437	CM	-	GTGGGGAGGGAAG	GTGGGGAGGGAAG	GTGGGGAGGGAAG	GTGGGGAGGGAAG	.............	.............	.;.;.;.;.;.;.;.;.;.;.;.;.	3	NA	NA	NA	No	0	0	0
1	87705497	HM	-	GTGGGAAGGGAGG	GTGGGAAGGGAGG	GTGGGAAGGGAGG	GTGGGAAGGGAGG	.............	.............	.;.;.;.;.;.;.;.;.;.;.;.;.	2	NA	NA	NA	No	0	2.1237	0
1	87718707	HM	-	GTGGAGAGGGAGG	GTGGAGAGGGAGG	GTGGAGAGGGAGG	GTGGAGAGGGAGG	.............	.............	.;.;.;.;.;.;.;.;.;.;.;.;.	3	NA	NA	NA	No	0	0.2555	0
1	88064305	CM	-	GTGGTGAGGGAAG	GTGGTGAAGGAAG	GTGGTGAAGGAAG	GTGGTGAGGGAAG	.............	.............	.;.;.;.;.;.;.;.;.;.;.;.;.	1	NA	NA	NA	No	0	3.7899	1.6281
1	89116552	CM	-	GTGGACAGGGAAG	GTGGACAGGGAAG	GTGGACAGGGAAG	GTGGACAGGGAAG	.............	.............	.;.;.;.;.;.;.;.;.;.;.;.;.	2	NA	NA	NA	No	1	1.9026	0
1	89168586	CM	-	GTGGTCAGGGAAG	GTGGTCAGGGAAG	GTGGTCAGGGAAG	GTGGTCAGGGAAG	.............	.............	.;.;.;.;.;.;.;.;.;.;.;.;.	3	NA	NA	NA	No	0	0.0686	0
1	89370677	HM	-	GTGGAGAGGGAGG	GTGGAGAGGGAGG	GTGGAGAGGGAGG	GTGGAGAGGGAGG	.............	.............	.;.;.;.;.;.;.;.;.;.;.;.;.	1	NA	NA	NA	No	0	0.652	0
1	89717539	CM	+	CTTCCCTAACCAC	CTTCCCTAACCAC	CTTCCCTAACCAC	CTTCCCTAACCAC	.............	........G....	.;.;.;.;.;.;.;.;0.00;.;.;.;.	2	NA	NA	NA	No	0	0.3508	0
1	89747777	CM	-	GTGGCTAGGGAAG	GTGGCTAGGGAAG	GTGGCTAGGGAAG	GTGGCTAGGGAAG	.............	.............	.;.;.;.;.;.;.;.;.;.;.;.;.	2	1	89747686	89748028	THE1B	1	12.1018	4.63065
1	90286403	HM	+	CCTCCCTCGCCAC	CCTCCCTCGCCAC	CCTCCCTCGCCAC	CCTCCCTCGCCAC	.............	.............	.;.;.;.;.;.;.;.;.;.;.;.;.	2	NA	NA	NA	No	0	0.713	2.5908
1	90367097	CM	+	CTTCCCTTTCCAC	CTTCCCTTTCCAC	CTTCCCTTTCCAC	CTTCCCTTTCCAC	.............	.............	.;.;.;.;.;.;.;.;.;.;.;.;.	3	NA	NA	NA	No	0	2.4478	0
1	90529290	HM	-	GTGGAAAGGGAGG	GTGGAAAGGGAGG	GTGGAAAGGGAGG	GTGGAAAGGGAGG	.............	.......T.....	.;.;.;.;.;.;.;0.00;.;.;.;.;.	1	NA	NA	NA	No	1	19.2012	4.4324
1	90950938	CM	-	GTGGAGAGGGAAG	GTGGAGAGGGAAG	GTGGAGAGGGAAG	GTGGAGAGGGAAG	.............	.............	.;.;.;.;.;.;.;.;.;.;.;.;.	3	NA	NA	NA	No	1	4.2208	6.1805
1	90960176	CM	-	GTGGGTAGGGAAG	GTGGGTAGGGAAG	GTGGGTAGGGAAG	GTGGGTAGGGAAG	.............	.............	.;.;.;.;.;.;.;.;.;.;.;.;.	1	NA	NA	NA	No	0	0.0458	0
1	91191472	CM	+	CTTCCCTCCCCAC	CTTCCCTCCCCAT	CTTCCCTCCCCAT	CTTCCCTCCCCAC	.............	......A......	.;.;.;.;.;.;0.01;.;.;.;.;.;.	2	NA	NA	NA	No	0	1.1438	0.4499
1	91476117	CM	+	CTTCCCTTTCCAC	CTTCCCTTTCCAC	CTTCCCTTTCCAC	CTTCCCTTTCCAC	.............	.............	.;.;.;.;.;.;.;.;.;.;.;.;.	3	NA	NA	NA	No	0	0.0801	0.7702
1	91999307	CM	-	GTGGGCAGGGAAG	GTGGGCAGGGAAG	GTGGGCAGGGAAG	GTGGGCAGGGAAG	.............	.............	.;.;.;.;.;.;.;.;.;.;.;.;.	2	NA	NA	NA	No	0	0.1182	0
1	92792115	CM	-	GTGGGTAGGGAAG	GTGGGTAGGGAAG	GTGGGTAGGGAAG	GTGGGTAGGGAAG	.............	.............	.;.;.;.;.;.;.;.;.;.;.;.;.	2	NA	NA	NA	No	0	0.0305	0
1	92949401	HM	+	CCTCCCTGCCCAC	CCTCCCTGCCCAC	CCTCCCTGCCCAC	CCTCCCTGCCCAC	A............	.............	.;.;.;.;.;.;.;.;.;.;.;.;.	2	NA	NA	NA	No	0	0.0496	0
1	94087030	HM	-	GTGGGAAGGGAGG	GTAGGAAGGGAGG	GTAGGAAGGGAGG	GTGGGAAGGGAGG	.............	.............	.;.;.;.;.;.;.;.;.;.;.;.;.	2	NA	NA	NA	No	0	0.427	1.1667
1	94160703	CM	+	CTTCCCTGCCCAC	CTTCCCTGCCCAC	CTTCCCTGCCCAC	-------------	.............	.............	.;.;.;.;.;.;.;.;.;.;.;.;.	0	NA	NA	NA	No	1	6.7563	3.20275
1	94169688	CM	-	GTGGTCAGGGAAG	GTGGTCAGAGAAG	GTGGTCAGAGAAG	GTGGTCAGGGAAG	.............	.............	.;.;.;.;.;.;.;.;.;.;.;.;.	2	NA	NA	NA	No	1	13.3715	6.9374
1	94284972	CM	+	CTTCCCTGGCCAC	CTTCCCTGGCCAC	CTTCCCTGGCCAC	CTTCCCTGGCCAC	.............	.............	.;.;.;.;.;.;.;.;.;.;.;.;.	1	NA	NA	NA	No	0	0.0191	0
1	94291458	CM	+	CTTCCCTGACCAC	CTTCCCTGACCAC	CTTCCCTGACCAC	CTTCCCTGACCAC	.............	.............	.;.;.;.;.;.;.;.;.;.;.;.;.	1	NA	NA	NA	No	0	0.0153	0
1	94550433	HM	-	GTGGGAAGGGAGG	GTGTGAAGGGAGG	GTGTGAAGGGAGG	GTGGGAAGGGAGG	.............	.C...........	.;0.01;.;.;.;.;.;.;.;.;.;.;.	1	NA	NA	NA	No	0	0.2936	0
1	94564340	HM	+	CCTCCCTTACCAC	CCTCCCTTACCAC	CCTCCCTTACCAC	CCTCCCTTACCAC	.............	.............	.;.;.;.;.;.;.;.;.;.;.;.;.	3	NA	NA	NA	No	1	17.5465	0
1	94566525	HM	-	GTGGGCAGGGAGG	GTGGGCAGGGAGG	GTGGGCAGGGAGG	GTGGGCAGGGAGG	.............	.............	.;.;.;.;.;.;.;.;.;.;.;.;.	3	NA	NA	NA	No	1	1.6929	1.039
1	95061868	CM	-	GTGGGGAGGGAAG	ATGGGGAGGGAAG	ATGGGGAGGGAAG	GTGGGGAGGGAAG	.............	.............	.;.;.;.;.;.;.;.;.;.;.;.;.	2	NA	NA	NA	No	0	0.5147	0.0248
1	95086989	HM	+	CCTCCCTTTCCAC	CCTCCCTTTCCAC	CCTCCCTTTCCAC	CCTCCCTTTCCAC	.............	.............	.;.;.;.;.;.;.;.;.;.;.;.;.	2	NA	NA	NA	No	0	1.5861	2.362
1	95119877	HM	+	CCTCCCTTCCCAC	CCTCCCTTCCCAC	CCTCCCTTCCCAC	CCTCCCTTCCCAC	.............	.............	.;.;.;.;.;.;.;.;.;.;.;.;.	3	NA	NA	NA	No	1	14.4886	2.84245
1	95154524	HM	-	GTGGAGAGGGAGG	GTGGAGAGGGAGG	GTGGAGAGGGAGG	GTGGAGAGGGAGG	.............	.............	.;.;.;.;.;.;.;.;.;.;.;.;.	3	NA	NA	NA	No	0	0.1296	0
1	95309442	HM	-	GTGGTCAGGGAGG	GTGGTCAGGGAGG	GTGGTCAGGGAGG	GTGGTCAGGGAGG	.............	...A.........	.;.;.;0.00;.;.;.;.;.;.;.;.;.	2	NA	NA	NA	No	1	3.7594	20.51665
1	95548659	HM	+	CCTCCCTCCCCAC	CCTCCCTCCCCAC	CCTCCCTCCCCAC	CCTCCCTCCCCAC	.............	.............	.;.;.;.;.;.;.;.;.;.;.;.;.	3	NA	NA	NA	No	0	0.0038	0
1	96114035	CM	-	GTGGAAAGGGAAG	GTGGAAAGGGAAG	GTGGAAAGGGAAG	GTGGAAAGGGAAG	.............	.............	.;.;.;.;.;.;.;.;.;.;.;.;.	2	NA	NA	NA	No	0	0.2974	0.8388
1	96462717	CM	-	GTGGAAAGGGAAG	GTGGAAAGGGAAG	GTGGAAAGGGAAG	GTGGAAAGGGAAG	.............	A.......A...A	0.02;.;.;.;.;.;.;.;0.01;.;.;.;0.00	2	NA	NA	NA	No	0	0.1449	0
1	96842292	CM	+	CTTCCCTACCCAC	CTTCCCTACCCAC	CTTCCCTACCCAC	CTTCCCTACCCAC	.............	.............	.;.;.;.;.;.;.;.;.;.;.;.;.	2	NA	NA	NA	No	0	0.0572	0.2383
1	97843451	CM	-	GTGGGAAGGGAAG	GTGGGAAGGGAAG	GTGGGAAGGGAAG	GTGGGAAGGGAAG	.............	.............	.;.;.;.;.;.;.;.;.;.;.;.;.	3	NA	NA	NA	No	0	0.1868	0
1	99129585	CM	+	CTTCCCTTTCCAC	CTTCCCTTTCCAC	CTTCCCTTTCCAC	CTTCCCTTTCCAC	.............	.............	.;.;.;.;.;.;.;.;.;.;.;.;.	3	NA	NA	NA	No	0	0.1144	0.01905
1	99336735	CM	+	CTTCCCTATCCAC	CTTCCCTATCCAC	CTTCCCTATCCAC	CTTCCCTATCCAC	.............	.............	.;.;.;.;.;.;.;.;.;.;.;.;.	3	NA	NA	NA	No	0	0.0953	0
1	99782679	HM	+	CCTCCCTTCCCAC	CCTCCCTTCCCAC	CCTCCCTTCCCAC	CCTCCCTTCCCAC	.............	.............	.;.;.;.;.;.;.;.;.;.;.;.;.	2	NA	NA	NA	No	1	5.1854	6.8211
1	99931855	CM	-	GTGGCCAGGGAAG	GTGGCCAGGGAAG	GTGGCCAGGGAAG	GTGGCCAGGGAAG	.............	.............	.;.;.;.;.;.;.;.;.;.;.;.;.	3	NA	NA	NA	No	0	0.305	0
1	100149522	CM	+	CTTCCCTCACCAC	CTTCCCTCACCAC	CTTCCCTCACCAC	CTTCCCTCACCAC	.............	.............	.;.;.;.;.;.;.;.;.;.;.;.;.	3	NA	NA	NA	No	0	0.6062	0
1	101743296	CM	+	CTTCCCTAACCAC	CTTCCCTAACCAC	CTTCCCTAACCAC	CTTCCCTAACCAC	.............	.............	.;.;.;.;.;.;.;.;.;.;.;.;.	3	NA	NA	NA	No	0	0.3126	0
1	101775417	CM	-	GTGGGCAGGGAAG	GTGGGCAGGGAAG	GTGGGCAGGGAAG	GTGGGCAGGGAAG	.............	.............	.;.;.;.;.;.;.;.;.;.;.;.;.	2	NA	NA	NA	No	1	3.9577	0
1	101858093	HM	+	CCTCCCTCTCCAC	CCTCCCTCTCCAC	CCTCCCTCTCCAC	CCTCCCTCTCCAC	.............	.............	.;.;.;.;.;.;.;.;.;.;.;.;.	1	NA	NA	NA	No	0	3.8357	0
1	102178103	HM	-	GTGGCTAGGGAGG	GTGGCTAGGGAGG	GTGGCTAGGGAGG	GTGGCTAAGGAGG	.............	.............	.;.;.;.;.;.;.;.;.;.;.;.;.	2	1	102178012	102178359	THE1B	1	37.3653	15.0529
1	102610322	CM	+	CTTCCCTCTCCAC	CTTCCCTCTCCAC	CTTCCCTCTCCAC	CTTCCCTCTCCAC	.............	....TT.......	.;.;.;.;0.01;0.00;.;.;.;.;.;.;.	2	NA	NA	NA	No	0	0.1678	0
1	104400448	HM	-	GTGGGAAGGGAGG	GTGAGAAGGGAGG	GTGGGAAGGGAGT	GTGGGAAGGAAGG	.............	...G....A....	.;.;.;0.35;.;.;.;.;0.32;.;.;.;.	1	NA	NA	NA	No	0	1.8225	0
1	104721978	HM	-	GTGGGGAGGGAGG	GTGGGGAGGGAGG	GTGGGGAGGGAGG	GTGGGGAGGGAGG	.............	.............	.;.;.;.;.;.;.;.;.;.;.;.;.	2	NA	NA	NA	No	0	0.0458	0.13155
1	106174980	CM	+	CTTCCCTCCCCAC	CTTCCCTCCCCAC	CTTCCCTCCCCAC	CTTCCCTCCCCAC	.............	........T....	.;.;.;.;.;.;.;.;0.00;.;.;.;.	3	NA	NA	NA	No	0	1.0066	3.32665
1	106255112	HM	+	CCTCCCTCTCCAC	CCTCCCTCTCCAC	CCTCCCTCTCCAC	CCTCCCTCTCCAC	.............	.............	.;.;.;.;.;.;.;.;.;.;.;.;.	2	NA	NA	NA	No	0	0.1525	0.366
1	107487978	HM	-	GTGGCTAGGGAGG	GTGGCTAGGGAGG	GTGGCTAGGGAGG	GTGGCTAGGGAGG	.............	.............	.;.;.;.;.;.;.;.;.;.;.;.;.	2	NA	NA	NA	No	1	17.6456	12.6432
1	107490107	HM	+	CCTCCCTGACCAC	CCTCCCTGACCAC	CCTCCCTGACCAC	CCTCCCTGACCAC	.............	.............	.;.;.;.;.;.;.;.;.;.;.;.;.	3	NA	NA	NA	No	1	7.9459	3.26185
1	107974199	CM	+	CTTCCCTCCCCAC	CTTCCCTCCCCAC	CTTCCCTCCCCAC	CTTCCCTCCCAAC	.............	..C..........	.;.;0.00;.;.;.;.;.;.;.;.;.;.	3	NA	NA	NA	No	0	0.0458	0
1	108018475	HM	+	CCTCCCTACCCAC	CCTCCCTACCCAC	CCTCCCTACCCAC	CCTCCCTACCCAC	.............	.............	.;.;.;.;.;.;.;.;.;.;.;.;.	2	NA	NA	NA	No	1	29.6711	34.8451
1	108046064	CM	+	CTTCCCTACCCAC	CTTCCCTACCCAC	CTTCCCTACCCAC	CTTCCCTACCCAC	.............	.............	.;.;.;.;.;.;.;.;.;.;.;.;.	1	NA	NA	NA	No	0	1.0142	4.8899
1	108103190	CM	-	GTGGGAAGGGAAG	GTGGGAAGGGAAG	GTGGGAAGGGAAG	GTGGGAAGGGAAG	.............	.............	.;.;.;.;.;.;.;.;.;.;.;.;.	2	NA	NA	NA	No	0	0.0839	2.20955
1	109090854	CM	+	CTTCCCTATCCAC	CTTCCCTATCCAC	CTTCCCTATCCAC	CTTCCCTATCCAC	.............	.............	.;.;.;.;.;.;.;.;.;.;.;.;.	3	NA	NA	NA	No	0	0.0839	0.7206
1	109482849	HM	+	CCTCCCTGACCAC	CCTCCCTGACCAC	CCTCCCTGACCAC	CCTCCCTGACCAC	.............	.............	.;.;.;.;.;.;.;.;.;.;.;.;.	2	NA	NA	NA	No	1	2.1809	0.10865
1	109681180	HM	+	CCTCCCTCCCCAC	CCTCCCTCCCCAC	CCTCCCTCCCCAC	CCTCCCTCCCCAC	.............	.......T.....	.;.;.;.;.;.;.;0.02;.;.;.;.;.	2	NA	NA	NA	No	0	1.0523	0
1	109789062	HM	+	CCTCCCTCCCCAC	CCTCCCTCCCCAC	CCTCCCTCCCCAC	CCTCCCTCCCCAC	.............	.............	.;.;.;.;.;.;.;.;.;.;.;.;.	1	NA	NA	NA	No	0	1.3802	0.4175
1	110284643	HM	-	GTGGCCAGGGAGG	GTGGCCAGGGAGG	GTGGCCAGGGAGG	GTGGCCAGGGAGG	.............	.............	.;.;.;.;.;.;.;.;.;.;.;.;.	2	NA	NA	NA	No	0	0.2898	0
1	110294452	CM	+	CTTCCCTCCCCAC	CTTCCCTCCCCAC	CTTCCCTCCCCAC	CTTCCCTCCCCAC	.............	.............	.;.;.;.;.;.;.;.;.;.;.;.;.	3	NA	NA	NA	No	0	0.366	0
1	110528496	CM	-	GTGGTAAGGGAAG	GTGGTAAGGGAAG	GTGGTAAGGGAAG	GTGGTAAGGGAGG	.............	.............	.;.;.;.;.;.;.;.;.;.;.;.;.	3	NA	NA	NA	No	0	0.183	0
1	110577891	CM	-	GTGGGCAGGGAAG	GTGGGCAGGGAAG	GTGGGCAGGGAAG	GTGGGCAGGGAAG	.............	.............	.;.;.;.;.;.;.;.;.;.;.;.;.	2	NA	NA	NA	No	0	0.1754	0
1	110816199	HM	+	CCTCCCTGCCCAC	CCTCCCTGCCCAC	CCTCCCTGCCCAC	CCTCCCTGCCCAC	.............	............T	.;.;.;.;.;.;.;.;.;.;.;.;0.01	3	NA	NA	NA	No	0	0.3432	0
1	110976125	HM	+	CCTCCCTCTCCAC	CCTCCCTCTCCAC	CCTCCCTCTCCAC	CCTCCCTCTCCAC	.............	.............	.;.;.;.;.;.;.;.;.;.;.;.;.	3	NA	NA	NA	No	0	0.2745	1.05995
1	110990839	HM	-	GTGGGGAGGGAGG	GTGGGGAGGGAGG	GTGGGGAGGGAGG	GTGGGGAGGGAGG	.............	.............	.;.;.;.;.;.;.;.;.;.;.;.;.	1	NA	NA	NA	No	0	1.1286	1.61665
1	111108975	CM	-	GTGGTCAGGGAAG	GTGGTCAGGGAAG	GTGGTCAGGGAAG	GTGGTCAGGGAAG	.............	.............	.;.;.;.;.;.;.;.;.;.;.;.;.	2	NA	NA	NA	No	0	0.8769	0
1	111117316	HM	+	CCTCCCTCACCAC	CCTCCCTCACCAC	CCTCCCTCACCAC	CCTCCCTCACCAC	.............	.............	.;.;.;.;.;.;.;.;.;.;.;.;.	1	NA	NA	NA	No	1	38.7227	33.29325
1	111128974	CM	+	CTTCCCTGCCCAC	CTTCCCTGCCCAC	CTTCCCTGCCCAC	CTTCCCTGCCCAT	.............	.............	.;.;.;.;.;.;.;.;.;.;.;.;.	3	NA	NA	NA	No	0	1.2048	4.175
1	111140483	CM	-	GTGGGAAGGGAAG	GTGGGAAGGGAAG	GTGGGAAGGGAAG	GTGGGAAGGGAAG	.............	.............	.;.;.;.;.;.;.;.;.;.;.;.;.	3	NA	NA	NA	No	0	1.243	0
1	111207459	CM	-	GTGGCTAGGGAAG	GTGGCTAGGGAAG	GTGGCTAGGGAAG	GTGGCTAGGGAAG	.............	.............	.;.;.;.;.;.;.;.;.;.;.;.;.	3	NA	NA	NA	No	0	0.5109	0
1	111222519	CM	+	CTTCCCTGACCAC	CTTCCCTGACCAC	CTTCCCTGACCAC	CTTCCCTGACCAC	.............	.............	.;.;.;.;.;.;.;.;.;.;.;.;.	3	NA	NA	NA	No	0	0.244	0
1	111222979	CM	+	CTTCCCTTCCCAC	CTTCCCTTCCCAC	CTTCCCTTCCCAC	CTTCCCTTCCCAC	.............	.............	.;.;.;.;.;.;.;.;.;.;.;.;.	3	NA	NA	NA	No	0	0.244	0
1	111367881	HM	-	GTGGAAAGGGAGG	GTGGAAAGGGAGG	GTTGAAAGGGAGG	GTGGAAAGGGAGG	.............	.............	.;.;.;.;.;.;.;.;.;.;.;.;.	1	NA	NA	NA	No	0	2.7147	0
1	111800201	HM	-	GTGGATAGGGAGG	GTGGATAGGGAGG	GTGGATAGGGAGG	GTGGATAGGGAGG	.............	.............	.;.;.;.;.;.;.;.;.;.;.;.;.	1	NA	NA	NA	No	1	9.3795	4.1559
1	112069457	HM	+	CCTCCCTGCCCAC	CCTCCCTGCCCAC	CCTCCCTGCCCAC	CCTCCCTGCCCAC	.............	.............	.;.;.;.;.;.;.;.;.;.;.;.;.	1	NA	NA	NA	No	0	5.0786	0
1	112276361	HM	-	GTGGTGAGGGAGG	GTGGTGAGGGAGG	GTGGTGAGGGAGG	GTGGTGAGGGAGG	.............	.............	.;.;.;.;.;.;.;.;.;.;.;.;.	2	NA	NA	NA	No	0	0.4728	0
1	112308041	HM	-	GTGGAGAGGGAGG	GTGGAGAGGGAGG	GTGGAGAGGGAGG	GTGGAGAGGGAGG	.............	.............	.;.;.;.;.;.;.;.;.;.;.;.;.	2	NA	NA	NA	No	0	0.0534	0
1	112470466	CM	+	CTTCCCTCTCCAC	CTTCCCTCTCCAC	CTTCCCTCTCCAC	CTTCCCTCTCCAC	.............	........C....	.;.;.;.;.;.;.;.;0.16;.;.;.;.	3	NA	NA	NA	No	0	1.9521	0
1	112502020	HM	+	CCTCCCTTCCCAC	CCTCCCTTCCCAC	CCTCCCTTCCCAC	CCTCCCTTCCCAC	.............	........T....	.;.;.;.;.;.;.;.;0.00;.;.;.;.	2	NA	NA	NA	No	0	1.121	2.8825
1	112504188	HM	+	CCTCCCTTCCCAC	CCTCCCTTCCCAT	CCTCCCTTCCCAT	CCTCCCTTCCCAC	.............	.............	.;.;.;.;.;.;.;.;.;.;.;.;.	3	NA	NA	NA	No	0	1.0218	2.8806
1	112559210	CM	+	CTTCCCTGACCAC	CTTCCCTGACCAC	CTTCCCTGACCAC	CTTCCCTGACCAC	.............	.............	.;.;.;.;.;.;.;.;.;.;.;.;.	2	NA	NA	NA	No	0	0.6711	0
1	112605186	CM	+	CTTCCCTCACCAC	CTTCCCTCACCAC	CTTCCCTCACCAC	CTTCCCTCACCAC	.............	.............	.;.;.;.;.;.;.;.;.;.;.;.;.	3	NA	NA	NA	No	0	0.183	2.1676
1	112715450	CM	+	CTTCCCTCCCCAC	CTTCCCTCCCCAC	CTTCCCTCCCCAC	CTTCCCTCCCCAC	.............	.............	.;.;.;.;.;.;.;.;.;.;.;.;.	3	NA	NA	NA	No	0	0.2898	0
1	112827558	CM	+	CTTCCCTGACCAC	CTTCCCTGACCAC	CTTCCCTGACCAC	CTTCCCTGACCAC	.............	............T	.;.;.;.;.;.;.;.;.;.;.;.;0.18	2	NA	NA	NA	No	0	0.549	0
1	112875859	HM	+	CCTCCCTTCCCAC	CCTCCCTTCCCAC	CTTCCCTTCCCAC	CCTCCCTTCCCAC	.............	.T...........	.;0.26;.;.;.;.;.;.;.;.;.;.;.	2	NA	NA	NA	No	1	7.4502	5.784
1	112898820	CM	+	CTTCCCTATCCAC	CTTCCCTATCCAC	CTTCCCTATCCAC	CTTCCCTATCCAC	.............	............T	.;.;.;.;.;.;.;.;.;.;.;.;0.20	1	NA	NA	NA	No	0	1.1286	0
1	113258624	CM	+	CTTCCCTGACCAC	CTTCCCTGACCAC	CTTCCCTGACCAC	CTTCCCTGACCAC	.............	.............	.;.;.;.;.;.;.;.;.;.;.;.;.	3	NA	NA	NA	No	1	1.8149	0.9322
1	113770113	CM	-	GTGGCCAGGGAAG	GTGGCCAGGGAAT	GTGGCCAGGGAAG	GTGGCCAGGGAAG	.............	A...........G	0.00;.;.;.;.;.;.;.;.;.;.;.;0.07	1	NA	NA	NA	No	0	1.8378	1.38595
1	114381814	CM	+	CTTCCCTGACCAC	CTTCCCTGACCAC	CTTCCCTGACCAC	CTTCCCTGACCAC	.............	.............	.;.;.;.;.;.;.;.;.;.;.;.;.	2	NA	NA	NA	No	0	0.1296	0
1	114692781	CM	-	GTGGACAGGGAAG	GTGGACAGGGAAG	GTGGACAGGGAAG	GTGGACAGGGAAG	.............	.............	.;.;.;.;.;.;.;.;.;.;.;.;.	3	NA	NA	NA	No	0	1.6166	4.42285
1	114824495	HM	-	GTGGCTAGGGAGG	GTGGCTAGGGAGG	GTGGCTAGGGAGG	GTGGCTTGGGAGG	.............	.............	.;.;.;.;.;.;.;.;.;.;.;.;.	2	1	114824403	114824749	THE1B	1	9.593	2.1504
1	115500913	HM	-	GTGGGGAGGGAGG	GTGGGGAGGGAGG	GTGGGGAGGGAGG	GTGGGGAGGGAGG	.............	.............	.;.;.;.;.;.;.;.;.;.;.;.;.	1	NA	NA	NA	No	0	0	0
1	115718923	HM	+	CCTCCCTGCCCAC	CCTCCCTGCCCAC	CCTCCCTGCCCAC	CCTCCCTGCCCAT	.............	.............	.;.;.;.;.;.;.;.;.;.;.;.;.	3	NA	NA	NA	No	0	0.244	0
1	115807642	CM	+	CTTCCCTTGCCAC	CTTCCCTTGCCAC	CTTCCCTTGCCAC	CTTCCCTTGCCAC	.............	.............	.;.;.;.;.;.;.;.;.;.;.;.;.	3	NA	NA	NA	No	1	28.024	3.35145
1	115826792	HM	+	CCTCCCTCTCCAC	CCTCCCTCTCCAC	CCTCCCTCTCCAC	CCTCCCTCTCCNN	.............	.............	.;.;.;.;.;.;.;.;.;.;.;.;.	0	NA	NA	NA	No	0	0.4575	0.9589
1	116023571	HM	+	CCTCCCTAGCCAC	CCTCTCTAGCCAC	CCTCTCTAGCCAC	CCTCCCTAGCCAC	.............	.............	.;.;.;.;.;.;.;.;.;.;.;.;.	3	NA	NA	NA	No	1	5.7573	1.00465
1	116227751	HM	+	CCTCCCTCTCCAC	CCTCCCTCTCCAC	CCTCCCTCTCCAC	CCTCCCTCTCCAC	.............	.............	.;.;.;.;.;.;.;.;.;.;.;.;.	1	NA	NA	NA	No	0	0.6634	4.96235
1	116589594	CM	+	CTTCCCTCCCCAC	CTTCCCTCCCCAC	CTTCCCTCCCCAC	CTTCCCTCCCCAC	.............	.............	.;.;.;.;.;.;.;.;.;.;.;.;.	2	NA	NA	NA	No	0	0.0381	0
1	116681700	HM	-	GTGGAAAGGGAGG	GTGGAAAGGGAGG	GTGGAAAGGGAGG	GTGGAAAGGGAGG	.............	.............	.;.;.;.;.;.;.;.;.;.;.;.;.	1	NA	NA	NA	No	0	0.2135	0
1	116804287	CM	+	CTTCCCTCTCCAC	CTTCCCTCTCCAC	CTTCCCTCTCCAC	CTTCCCTCTCCAC	.............	.............	.;.;.;.;.;.;.;.;.;.;.;.;.	3	NA	NA	NA	No	1	3.218	0.4423
1	116902686	HM	+	CCTCCCTGACCAC	CCTCACTGACCAC	CCTCACTGACCAC	CCTCCCTGACCAC	.............	......C......	.;.;.;.;.;.;0.00;.;.;.;.;.;.	3	NA	NA	NA	No	1	0.0915	0
1	116997993	HM	+	CCTCCCTCTCCAC	CCTCCCTCTCCAC	CCTCCCTCTCCAC	CCTCCCTCTCCAC	.............	.............	.;.;.;.;.;.;.;.;.;.;.;.;.	2	NA	NA	NA	No	0	7.2596	0.5605
1	117007711	HM	-	GTGGGCAGGGAGG	GTGGGCAGGGAGG	GTGGGCAGGGAGG	GTGGGCAGGGAGG	.............	.....T.......	.;.;.;.;.;0.00;.;.;.;.;.;.;.	1	NA	NA	NA	No	1	16.8373	2.97205
1	117108085	HM	+	CCTCCCTGACCAC	CCTCCCTGACCAC	CCTCCCTGACCAC	CCTCCCTGACCAC	.............	.............	.;.;.;.;.;.;.;.;.;.;.;.;.	3	NA	NA	NA	No	1	14.9843	6.5961
1	117291468	HM	-	GTGGCAAGGGAGG	GTGGCAAGGGAGG	GTGGCAAGGGAGG	GTGGCAAAGGAGG	.............	.............	.;.;.;.;.;.;.;.;.;.;.;.;.	3	NA	NA	NA	No	1	0.8236	0.04765
1	117421371	CM	+	CTTCCCTTTCCAC	CTTCCCTTTCCAC	CTTCCCTTTCCAC	CTTCCCTTTCCAC	.............	.............	.;.;.;.;.;.;.;.;.;.;.;.;.	2	NA	NA	NA	No	1	1.9598	0.22305
1	117854985	CM	+	CTTCCCTCCCCAC	CTTCCCTCCCCAC	CTTCCCTCCCCAC	CTTCCCTCCCCAC	.............	.............	.;.;.;.;.;.;.;.;.;.;.;.;.	1	NA	NA	NA	No	0	0.0534	0
1	118116735	HM	+	CCTCCCTGACCAC	CCTCCCTGACCAC	CCTCCCTGACCAC	CCTCCCTGACCAC	.............	.............	.;.;.;.;.;.;.;.;.;.;.;.;.	2	NA	NA	NA	No	1	15.5486	8.53305
1	118117036	HM	+	CCTCCCTTCCCAC	CCTCCCTTCCCAC	CCTCCCTTCCCAC	CCTCCCTTCCCAC	.............	.............	.;.;.;.;.;.;.;.;.;.;.;.;.	2	NA	NA	NA	No	1	15.5943	8.53305
1	118289570	CM	-	GTGGGTAGGGAAG	GTGGGTAGGGAAG	GTGGGTAGGGAAG	GTGGGTAGGGAAG	.............	.............	.;.;.;.;.;.;.;.;.;.;.;.;.	2	NA	NA	NA	No	0	0.2288	0
1	118418909	CM	+	CTTCCCTTCCCAC	CTTCCCTTCCCAC	CTTCCCTTCCCAC	TTACCCAACCCAT	.............	.............	.;.;.;.;.;.;.;.;.;.;.;.;.	2	NA	NA	NA	No	0	0	0
1	118706453	CM	+	CTTCCCTCACCAC	CTTCCCTCACCAC	CTTCCCTCACCAC	CTTCCCTCACCAC	.............	.............	.;.;.;.;.;.;.;.;.;.;.;.;.	1	NA	NA	NA	No	0	0.0534	0.78735
1	119540798	HM	-	GTGGGGAGGGAGG	GTGGGGAGGGAGG	GTGGGGAGGGAGG	GTGGGGAGGGAGG	.............	.............	.;.;.;.;.;.;.;.;.;.;.;.;.	3	NA	NA	NA	No	0	0.6482	0
1	119764462	HM	+	CCTCCCTCCCCAC	CCTCCCTCCTCAC	CCTCCCTCCTCAC	CCTCCCTCCCCGC	.............	.............	.;.;.;.;.;.;.;.;.;.;.;.;.	1	NA	NA	NA	No	1	3.218	0
1	119879719	CM	+	CTTCCCTCCCCAC	CTTCCCTCCCCAC	CTTCCCTCCCCAC	CTTCCCTCCCCAC	.............	.............	.;.;.;.;.;.;.;.;.;.;.;.;.	3	NA	NA	NA	No	0	1.0142	0
1	119910951	HM	-	GTGGGCAGGGAGG	GTGGGCAGGGAGG	GTGGGCAGGGAGG	GTGGGCAGGGAGG	.............	........A....	.;.;.;.;.;.;.;.;0.00;.;.;.;.	2	NA	NA	NA	No	0	2.5164	6.19005
1	120202576	HM	+	CCTCCCTCCCCAC	CCTCCCTCCCAAC	CCTCCCTCCCAAC	CCTCCCTCCCCAC	.............	.............	.;.;.;.;.;.;.;.;.;.;.;.;.	3	NA	NA	NA	No	1	0.4652	1.1629
1	120760930	CM	+	CTTCCCTCTCCAC	CTTCCCTCTCCAC	CTTCCCTCTCCAC	CTTCCCTCTCCAC	.............	.............	.;.;.;.;.;.;.;.;.;.;.;.;.	1	NA	NA	NA	No	0	0.0458	0.3641
1	143991193	CM	-	GTGGAGAGGGAAG	GTGGAGAGGGAAG	GTGGAGAGGGAAG	GTGGAGAGGGAAG	.............	.............	.;.;.;.;.;.;.;.;.;.;.;.;.	1	NA	NA	NA	No	0	0.0305	0.01145
1	144924040	CM	+	CTTCCCTCTCCAC	CTTCCCTCTCCAC	CTTCCCTCTCCAC	CTTCCCTCTCCAC	.............	.............	.;.;.;.;.;.;.;.;.;.;.;.;.	2	NA	NA	NA	No	0	0.1678	0.01145
1	145004483	CM	+	CTTCCCTGGCCAC	CTTCCCTGGCCAC	CTTCCCTGGCCAC	CTTCCCTGGCCAC	.............	.............	.;.;.;.;.;.;.;.;.;.;.;.;.	1	NA	NA	NA	No	0	2.7833	0.01145
1	145449453	HM	+	CCTCCCTCTCCAC	CCTCCCTCTCCAC	CCTCCCTCTCCAC	CCTCCCTCTCCAC	.............	.............	.;.;.;.;.;.;.;.;.;.;.;.;.	2	NA	NA	NA	No	0	0.2516	0.2688
1	147097766	CM	+	CTTCCCTGCCCAC	CTTCCCTGCCCAC	CTTCCCTGCCCAC	CTTCCCTGCCCAC	.............	.............	.;.;.;.;.;.;.;.;.;.;.;.;.	2	NA	NA	NA	No	0	0.3737	0
1	147196944	HM	+	CCTCCCTCCCCAC	CCTCCCTCCCCAC	CCTCCCTCCCCAC	CCTCCCTCCCCAC	.............	.............	.;.;.;.;.;.;.;.;.;.;.;.;.	2	NA	NA	NA	No	0	0.4652	0
1	147248610	HM	+	CCTCCCTGTCCAC	TCTCCCTGTCCAC	TCTCCCTGTCCAC	CCTCCCTGTCCAC	.............	.............	.;.;.;.;.;.;.;.;.;.;.;.;.	1	NA	NA	NA	No	0	2.0132	0
1	147305388	CM	-	GTGGGTAGGGAAG	GTGGGTAGGGAAG	GTGGGTAGGGAAG	GTGGGTAGGGAAG	.............	.............	.;.;.;.;.;.;.;.;.;.;.;.;.	2	NA	NA	NA	No	0	0.0305	0
1	149944951	CM	+	CTTCCCTCACCAC	CTTCCCTCACCAC	CTTCCCTCACCAC	CTTCCCTCACCAC	.............	.............	.;.;.;.;.;.;.;.;.;.;.;.;.	3	NA	NA	NA	No	0	0.0229	0
1	150134823	HM	+	CCTCCCTTTCCAC	CCTCCCTTTCCAC	CCTCCCTTTCCAC	CCTCCCTTTCCAC	.............	...........G.	.;.;.;.;.;.;.;.;.;.;.;0.03;.	3	NA	NA	NA	No	0	0.4194	0
1	150325932	HM	-	GTGGTAAGGGAGG	GTGGTAAGGGAGG	GTGGTAAGGGAGG	GTGGTAAGGGAGG	.............	.............	.;.;.;.;.;.;.;.;.;.;.;.;.	2	NA	NA	NA	No	0	0	0
1	150337078	HM	+	CCTCCCTCCCCAC	CTTCCCTCCCCAC	CTTCCCTCCCCAC	CCTCCCTCCCCAC	.............	.............	.;.;.;.;.;.;.;.;.;.;.;.;.	2	NA	NA	NA	No	0	0.1678	0
1	150548187	HM	-	GTGGGGAGGGAGG	GTGGGGAGGGAGG	GTGGGGAGGGAGG	GTGGGGAGGGAGG	.............	.......C.....	.;.;.;.;.;.;.;0.00;.;.;.;.;.	3	NA	NA	NA	No	1	0.0839	0
1	150596746	HM	+	CCTCCCTAACCAC	CCTCCCTAACCAC	CCTCCCTAACCAC	CCTCCCTAACCAC	.............	.............	.;.;.;.;.;.;.;.;.;.;.;.;.	2	NA	NA	NA	No	0	0.2593	0
1	150790538	HM	-	GTGGAGAGGGAGG	GTGGAGAGGGAGG	GTGGAGAGGGAGG	TTGGAGAGGGAGG	.............	.............	.;.;.;.;.;.;.;.;.;.;.;.;.	1	NA	NA	NA	No	0	0.0153	0
1	150928060	CM	+	CTTCCCTGACCAC	CTTCCCTGACCAC	CTTCCCTGACCAC	NNNNNNNNNNNNN	.............	.............	.;.;.;.;.;.;.;.;.;.;.;.;.	0	NA	NA	NA	No	0	0.3126	0
1	151142954	CM	+	CTTCCCTGACCAC	CTTCCCTGACCAC	CTTCCCTGACCAC	CTTCCCTGACCAC	.............	.............	.;.;.;.;.;.;.;.;.;.;.;.;.	2	NA	NA	NA	No	1	1.3955	0
1	151282769	HM	-	GTGGGAAGGGAGG	GTGGGAAGGGAGG	GTGGGAAGGGAGG	GTGGGAAGGGAGG	.............	.............	.;.;.;.;.;.;.;.;.;.;.;.;.	2	NA	NA	NA	No	0	0	0.37365
1	151487284	CM	-	GTGGTCAGGGAAG	GTGGTCAGGGAAG	GTGGTCAGGGAAG	GTGGTCAGGGAAG	.............	.............	.;.;.;.;.;.;.;.;.;.;.;.;.	2	NA	NA	NA	No	0	0.1678	0
1	151528877	HM	+	CCTCCCTTCCCAC	CCTCCCTTCCCAC	CCTCCCTTCCCAC	CCTCCCTTCCCAC	.............	.............	.;.;.;.;.;.;.;.;.;.;.;.;.	2	NA	NA	NA	No	0	0.2898	0.81405
1	152250551	CM	+	CTTCCCTGTCCAC	CTTCCCTGTCCAC	CTTCCCTGTCCAC	CTTCCCTGTCCAC	.............	.............	.;.;.;.;.;.;.;.;.;.;.;.;.	1	NA	NA	NA	No	0	0.0076	0
1	152446507	CM	+	CTTCCCTGACCAC	CTTCCCTGACCAC	CTTCCCTGACCAC	CTTCCCTGACCAC	.............	.............	.;.;.;.;.;.;.;.;.;.;.;.;.	2	NA	NA	NA	No	0	0.3355	0.6177
1	152837938	CM	-	GTGGTTAGGGAAG	GTGGTTAGGGAAG	GTGGTTAGGGAAG	GTGGTTAGGGAAG	.............	.............	.;.;.;.;.;.;.;.;.;.;.;.;.	2	NA	NA	NA	No	0	0.0763	0.265
1	152915240	CM	+	CTTCCCTCCCCAC	CTTCCCTCCCCAC	CTTCCCTTCCCAC	-------------	.............	.......T.....	.;.;.;.;.;.;.;0.01;.;.;.;.;.	0	NA	NA	NA	No	0	0.0305	0.66915
1	153329394	HM	-	GTGGGCAGGGAGG	GTGGGCAGGGAGG	GTGGGCAGGGAGG	GTGGGCAGGGAGG	.............	....A........	.;.;.;.;0.00;.;.;.;.;.;.;.;.	3	NA	NA	NA	No	1	33.4534	12.9139
1	153345504	CM	+	CTTCCCTTTCCAC	CTTCCCTTTCCAC	CTTCCCTTTCCAC	CTTCCCTTTCCAC	.............	.............	.;.;.;.;.;.;.;.;.;.;.;.;.	3	NA	NA	NA	No	0	0.2211	0.0305
1	153361911	HM	-	GTGGAGAGGGAGG	GTGGAGAGGGAGG	GTGGAGAGGGAGG	GTGGAGAGGGAGG	.............	.............	.;.;.;.;.;.;.;.;.;.;.;.;.	2	NA	NA	NA	No	0	0.3203	0.1811
1	153456454	HM	+	CCTCCCTGCCCAC	CCTCCCTGCCCAC	CCTCCCTGCCCAC	CCTCCCTGCCCAC	.............	.............	.;.;.;.;.;.;.;.;.;.;.;.;.	2	NA	NA	NA	No	0	0.0915	0.4613
1	153466054	HM	+	CCTCCCTAACCAC	CCTCCCTAACCAC	CCTCCCTAACCAC	CCTCCCTAACCAC	.............	.............	.;.;.;.;.;.;.;.;.;.;.;.;.	1	NA	NA	NA	No	1	3.3476	0.81975
1	153486534	HM	+	CCTCCCTACCCAC	CCTCCCTACCCAC	CCTCCCTACCCAC	CCTCCCTACCCAC	.............	.............	.;.;.;.;.;.;.;.;.;.;.;.;.	3	NA	NA	NA	No	0	0.2898	0.0019
1	153524911	CM	-	GTGGTCAGGGAAG	GTGGTCAGGGAAG	GTGGTCAGGGAAG	GTGGTCAGGGAAG	.............	.............	.;.;.;.;.;.;.;.;.;.;.;.;.	3	NA	NA	NA	No	0	3.218	2.82335
1	153588059	CM	+	CTTCCCTCCCCAC	CTTCCCTCCCCAC	CTTCCCTCCCCAC	CTTCCCTCCCCAC	.............	.............	.;.;.;.;.;.;.;.;.;.;.;.;.	2	NA	NA	NA	No	0	1.8073	2.82525
1	153724488	HM	-	GTGGAGAGGGAGG	GTGGAGAGGGAGG	GTGGAGAGGGAGG	GTGGAGAGGGAGG	.............	.............	.;.;.;.;.;.;.;.;.;.;.;.;.	1	NA	NA	NA	No	0	0.122	0
1	153767154	HM	-	GTGGGAAGGGAGG	GTGGGAAGGGAGG	GTGGGAAGGGAGG	GTGGGAAGGGAGG	.............	.............	.;.;.;.;.;.;.;.;.;.;.;.;.	3	NA	NA	NA	No	0	0.4042	0
1	153912606	HM	+	CCTCCCTCCCCAC	CCTCCCTCCCCAC	CCTCCCTCCCCAC	CCTCCCTCCCCAC	.............	.............	.;.;.;.;.;.;.;.;.;.;.;.;.	2	NA	NA	NA	No	0	0	0
1	154152876	HM	+	CCTCCCTTCCCAC	CCTCCCTTCCCAC	CCTCCCTTCCCAC	CCTCCCTTCCCAC	.............	.............	.;.;.;.;.;.;.;.;.;.;.;.;.	2	NA	NA	NA	No	0	0.1068	0.39465
1	154193921	HM	+	CCTCCCTTTCCAC	CCTCCCTTTCCAC	CCTCCCTTTCCAC	-------------	.............	.............	.;.;.;.;.;.;.;.;.;.;.;.;.	0	NA	NA	NA	No	0	0.1068	0
1	154492100	HM	-	GTGGGCAGGGAGG	GTGGGCAGGGAGG	GTGGGCAGGGAGG	-------------	.............	.......T.....	.;.;.;.;.;.;.;0.15;.;.;.;.;.	0	NA	NA	NA	No	0	0	0
1	154704076	HM	+	CCTCCCTTTCCAC	CCTCCCTTTGCAC	CCTCCCTTTGCAC	CCTCCCTTTCCAC	.............	.............	.;.;.;.;.;.;.;.;.;.;.;.;.	3	NA	NA	NA	No	1	7.801	0
1	154820820	CM	+	CTTCCCTTCCCAC	CTTCCCTTCCCAC	CTTCCCTTCCCAC	CTTCCCTTCCCAC	.............	.............	.;.;.;.;.;.;.;.;.;.;.;.;.	1	NA	NA	NA	No	1	16.5094	0
1	154822473	HM	-	GTGGTAAGGGAGG	GTGGTAAGGGAGG	GTGGTAAGGGAGG	GTGGTAAGGGAGG	.............	.............	.;.;.;.;.;.;.;.;.;.;.;.;.	2	NA	NA	NA	No	1	18.7513	0
1	154921497	HM	+	CCTCCCTCTCCAC	CCTCCCTCTCCAC	CCTCCCTCTCCAC	-------------	.............	.............	.;.;.;.;.;.;.;.;.;.;.;.;.	0	NA	NA	NA	No	0	0.305	0.6005
1	154984742	CM	-	GTGGGCAGGGAAG	GTGGGCAGGGAAG	GTGGGCAGGGAAG	GTGGGCAGGGAAG	.............	.............	.;.;.;.;.;.;.;.;.;.;.;.;.	2	NA	NA	NA	No	1	2.4173	2.56985
1	154989886	HM	+	CCTCCCTCCCCAC	CCTCCCTCCCCAC	CCTCCCTCCCCAC	CCTCCCTCCCCAC	.............	.............	.;.;.;.;.;.;.;.;.;.;.;.;.	1	NA	NA	NA	No	1	0.4194	0.79495
1	155033820	CM	+	CTTCCCTGCCCAC	CTTCCCTGCCCAC	CTTCCCTGCCCAC	CTTCCCTGCCCAC	.............	.............	.;.;.;.;.;.;.;.;.;.;.;.;.	1	NA	NA	NA	No	1	0.8617	4.2093
1	155163591	HM	-	GTGGCCAGGGAGG	GTGGCCAGGGAGG	GTGGCCAGGGAGG	GTGGCCAGGGAGG	.............	.............	.;.;.;.;.;.;.;.;.;.;.;.;.	1	NA	NA	NA	No	0	0.0763	0.19445
1	155296431	HM	+	CCTCCCTGTCCAC	CCTCCCTGTCCAC	CCTCCCTGTCCAC	CCTCCCTGTCCAC	.............	.........G...	.;.;.;.;.;.;.;.;.;0.00;.;.;.	2	NA	NA	NA	No	0	0.061	0.5891
1	155999787	HM	-	GTGGTGAGGGAGG	GTGGTGAGGGAGG	GTGGTGAGGGAGG	GTGGTGAGGGAGG	.............	.............	.;.;.;.;.;.;.;.;.;.;.;.;.	2	NA	NA	NA	No	0	0.183	0
1	156022610	HM	-	GTGGTTAGGGAGG	GTGGTTAGGGAGG	GTGGTTAGGGAGG	GTGGTTAGGGAGG	.............	.............	.;.;.;.;.;.;.;.;.;.;.;.;.	3	NA	NA	NA	No	1	3.2104	0
1	156334021	HM	-	GTGGAGAGGGAGG	GTGGAGAGGGAGG	GTGGAGAGGGAGG	GTGGAGAGGGAGG	.............	.............	.;.;.;.;.;.;.;.;.;.;.;.;.	2	NA	NA	NA	No	1	0.2898	7.3625
1	156407036	HM	+	CCTCCCTGCCCAC	CCTCCCTGCCCAC	CCTCCCTGCCCAC	CCTCCCTGCCCAC	.............	.............	.;.;.;.;.;.;.;.;.;.;.;.;.	2	NA	NA	NA	No	1	1.2277	6.76195
1	156533523	CM	-	GTGGTCAGGGAAG	GTGGTCAGGGAAG	GTGGTCAGGGAAG	GTGGTCAGGGAAC	.............	.............	.;.;.;.;.;.;.;.;.;.;.;.;.	3	NA	NA	NA	No	0	0.2288	0
1	156774451	HM	+	CCTCCCTCCCCAC	CCTCCCTCCCCAC	CCTCCCTCCCCAC	CCTCCCTCCCCAC	.............	.............	.;.;.;.;.;.;.;.;.;.;.;.;.	2	NA	NA	NA	No	0	0.6863	1.46985
1	156826766	CM	+	CTTCCCTTCCCAC	CTTCCCTTCCCAC	CTTCCCTTCCCAC	CTTCCCTTCCCAC	.............	.............	.;.;.;.;.;.;.;.;.;.;.;.;.	3	NA	NA	NA	No	1	14.8546	10.367
1	156868356	HM	-	GTGGGGAGGGAGG	GTAGGGAGGGAGG	GTAGGGAGGGAGG	GTGGGGAGGGAGG	.............	.............	.;.;.;.;.;.;.;.;.;.;.;.;.	2	NA	NA	NA	No	1	1.0142	2.13135
1	156883899	HM	+	CCTCCCTCTCCAC	CCTCCCTCTCCAC	CCTCCCTCTCCAC	CCTCCCTCTCCAC	.............	.............	.;.;.;.;.;.;.;.;.;.;.;.;.	3	NA	NA	NA	No	0	1.5861	2.13135
1	156899361	CM	+	CTTCCCTCACCAC	CTTCCCTCACCAC	CTTCCCTCACCAC	CTTCTCTCACCAC	.............	.............	.;.;.;.;.;.;.;.;.;.;.;.;.	3	NA	NA	NA	No	0	0.0458	2.13135
1	157172857	CM	+	CTTCCCTTTCCAC	CTTCCCTTTCCAC	CTTCCCTTTCCAC	CTTCCCTTTCCAC	.............	.............	.;.;.;.;.;.;.;.;.;.;.;.;.	1	NA	NA	NA	No	0	0.0763	3.0693
1	157186907	CM	+	CTTCCCTTTCCAC	CTTCCCTTTCCAC	CTTCCCTTTCCAC	CTTCCCTTTCCAC	.............	....T........	.;.;.;.;0.01;.;.;.;.;.;.;.;.	1	NA	NA	NA	No	0	0.0915	0
1	157330104	HM	-	GTGGTCAGGGAGG	GTGGTCAGGGAGG	GTGGTCAGGGAGG	GTGGTCAGGGAGG	.............	.............	.;.;.;.;.;.;.;.;.;.;.;.;.	1	NA	NA	NA	No	1	8.9296	1.92735
1	157479387	HM	+	CCTCCCTGACCAC	CCTCCCTGACCAC	CCTCCCTGACCAC	CCTCCCTGACCAC	.............	.............	.;.;.;.;.;.;.;.;.;.;.;.;.	1	NA	NA	NA	No	1	37.0985	33.2876
1	157479524	CM	+	CTTCCCTTCCCAC	CTTCCCTTCCCAC	CTTCCCTTCCCAC	CTTCCCTTCCCAC	.............	....T........	.;.;.;.;0.11;.;.;.;.;.;.;.;.	1	NA	NA	NA	No	1	33.6517	33.2895
1	157506512	HM	+	CCTCCCTCACCAC	CCTCCCTCACCAC	CCTCCCTCACCAC	CCTCCCTCACCAC	.............	.............	.;.;.;.;.;.;.;.;.;.;.;.;.	1	NA	NA	NA	No	0	0.1068	0
1	157511335	HM	+	CCTCCCTCACCAC	CCTCCCTCACCAC	CCTCCCTCACCAC	CCTACCTCACCAC	.............	.............	.;.;.;.;.;.;.;.;.;.;.;.;.	1	NA	NA	NA	No	0	0.4347	0
1	157608216	HM	+	CCTCCCTCACCAC	CCTCCCTCACCAC	CCTCCCTCACCAC	CCTCCCTCACCAC	.............	.T...........	.;0.01;.;.;.;.;.;.;.;.;.;.;.	1	NA	NA	NA	No	0	0.1678	0
1	157612281	HM	+	CCTCCCTCACCAC	CCTCCCTCACCAC	CCTCCCTCACCAC	CCTCCCTCACCAT	.............	.............	.;.;.;.;.;.;.;.;.;.;.;.;.	1	NA	NA	NA	No	0	0.183	0
1	158061130	CM	+	CTTCCCTCTCCAC	CTTCCCTCTCCAC	CTTCCCTCTCCAC	CTTCCCTCTCCAC	.............	.............	.;.;.;.;.;.;.;.;.;.;.;.;.	2	NA	NA	NA	No	1	0.4728	3.7289
1	158133199	CM	-	GTGGAGAGGGAAG	GTGGAGAGGGAAG	GTGGAGAGGGAAG	GTGGAGAGGGAAG	.............	.............	.;.;.;.;.;.;.;.;.;.;.;.;.	3	NA	NA	NA	No	0	0.0839	0
1	158157646	HM	+	CCTCCCTCCCCAC	CCTCCCTCCCCAT	CCTCCCTCCCCAT	CCTCCCTCCCCAC	.............	............C	.;.;.;.;.;.;.;.;.;.;.;.;0.01	1	NA	NA	NA	No	0	1.4794	0
1	158606642	HM	-	GTGGTGAGGGAGG	GTGGTGAGGGAGG	GTGGTGAGGGAGG	GTGGTGAGGCAGG	.............	.............	.;.;.;.;.;.;.;.;.;.;.;.;.	3	NA	NA	NA	No	0	0.2669	0
1	158751254	HM	+	CCTCCCTTGCCAC	CCTCCCTTGCCAC	CCTCCCTTGCCAC	CCTCCCTTGCCAC	.............	...G.........	.;.;.;0.00;.;.;.;.;.;.;.;.;.	2	NA	NA	NA	No	0	1.0828	3.28285
1	159158053	CM	+	CTTCCCTCTCCAC	CTTCCCTCTCCAC	CTTCCCTCTCCAC	CTTCCCTCTCCAC	.............	.............	.;.;.;.;.;.;.;.;.;.;.;.;.	2	NA	NA	NA	No	0	3.3248	1.10765
1	159553743	HM	+	CCTCCCTCCCCAC	CCTCCCTCCCCAC	CCTCCCTCCCCAC	CCTCCCTCCCCAC	.............	.............	.;.;.;.;.;.;.;.;.;.;.;.;.	3	NA	NA	NA	No	0	0.4042	0.3355
1	159579876	HM	+	CCTCCCTCACCAC	CCTCCCTCACCAC	CCTCCCTCACCAC	CCTCCCTCACCAC	.............	.............	.;.;.;.;.;.;.;.;.;.;.;.;.	1	NA	NA	NA	No	1	0.3355	0
1	160038262	HM	+	CCTCCCTTGCCAC	CCTCCCTTGCCAC	CCTCCCTTGCCAC	CCTCCCTTGCCAC	.............	.............	.;.;.;.;.;.;.;.;.;.;.;.;.	2	NA	NA	NA	No	0	0.5872	0.31835
1	160159425	HM	+	CCTCCCTTCCCAC	CCTCCCTTCCCAC	CCTCCCTTCCCAC	CCTCCCTTCCCAC	.............	.....T.......	.;.;.;.;.;0.02;.;.;.;.;.;.;.	2	NA	NA	NA	No	1	21.5346	39.8151
1	160183706	CM	-	GTGGGGAGGGAAG	GTGGGGACGGAAG	GTGGGGAGGGAAG	GTGGGGAGGGAAG	.............	.......G.....	.;.;.;.;.;.;.;0.02;.;.;.;.;.	3	NA	NA	NA	No	0	0	0.3679
1	160345442	CM	+	CTTCCCTCTCCAC	CTTCCCTCTCCAC	CTTCCCTCTCCAC	CTTCCCTCTCCAC	.............	...A.........	.;.;.;0.00;.;.;.;.;.;.;.;.;.	2	NA	NA	NA	No	0	0.7168	0
1	161165636	HM	+	CCTCCCTACCCAC	CCTCCCTACCCAC	CCTCCCTACCCAC	CCTCCCTACCCAC	.............	.............	.;.;.;.;.;.;.;.;.;.;.;.;.	2	NA	NA	NA	No	0	0.0915	0.0038
1	161674354	CM	-	GTGGGGAGGGAAG	GTGGGGAGGGAAG	GTGGGGAGGGAAG	GTGGGGAGGGAAG	.............	.............	.;.;.;.;.;.;.;.;.;.;.;.;.	1	NA	NA	NA	No	1	14.1455	5.50945
1	161823908	CM	-	GTGGTCAGGGAAG	GTGGTCAGGGAAG	GTGGTCAGGGAAG	GTGGTCAGGGAAG	.............	.............	.;.;.;.;.;.;.;.;.;.;.;.;.	1	NA	NA	NA	No	0	0.0534	0
1	162839054	CM	+	CTTCCCTACCCAC	CTTCCCTACCTAC	CTTCCCTACCTAC	CTTCCCTACCCAC	.............	.............	.;.;.;.;.;.;.;.;.;.;.;.;.	2	NA	NA	NA	No	0	3.8433	0
1	162984168	CM	-	GTGGCCAGGGAAG	GTGGCCAGGGAAG	GTGGCCAGGGAAG	GTGGCCAGGGAAG	.............	.............	.;.;.;.;.;.;.;.;.;.;.;.;.	2	NA	NA	NA	No	0	0.1525	0
1	163167174	CM	+	CTTCCCTGCCCAC	CTTCCCTGCCCAC	CTTCCCTGCCCAC	CTTCCCTGCCCAC	.............	.............	.;.;.;.;.;.;.;.;.;.;.;.;.	1	NA	NA	NA	No	0	0.0915	0
1	163288673	HM	-	GTGGAGAGGGAGG	GTGGAGAGGGAGG	GTGGAGAGGGAGG	GTGGAGAGGGAGG	.............	.............	.;.;.;.;.;.;.;.;.;.;.;.;.	2	NA	NA	NA	No	1	10.836	1.55945
1	163366558	HM	+	CCTCCCTGCCCAC	CCTCCCTGCCCAC	CCTCCCTGCCCGC	CCTCCCTGCCCGC	.............	....T......G.	.;.;.;.;0.00;.;.;.;.;.;.;0.94;.	2	NA	NA	NA	No	0	0.1678	0
1	163416633	HM	+	CCTCCCTTCCCAC	TCTCCCTTCCCAC	TCTCCCTTCCCAC	CCTCCCTTCCCAC	.............	.............	.;.;.;.;.;.;.;.;.;.;.;.;.	2	NA	NA	NA	No	0	0.9227	0.98565
1	164012764	CM	+	CTTCCCTGACCAC	CTTCCCTGACCAC	CTTCCCTGACCAC	CTTCCCTGACCAC	.............	.............	.;.;.;.;.;.;.;.;.;.;.;.;.	1	NA	NA	NA	No	0	0.0458	0.2917
1	164085712	HM	+	CCTCCCTCCCCAC	CCTCCCTCCCCAC	CCTCCCTCCCCAC	CCTCCCTGCCCAC	.............	.............	.;.;.;.;.;.;.;.;.;.;.;.;.	1	NA	NA	NA	No	0	0.0076	0
1	164343644	CM	+	CTTCCCTTCCCAC	CTTCCCTTCCCAC	CTTCCCTTCCCAC	CTTCCCTTCCCAC	.............	.............	.;.;.;.;.;.;.;.;.;.;.;.;.	2	NA	NA	NA	No	0	0.1373	0
1	164408648	CM	-	GTGGACAGGGAAG	GTGGACAGGGAAG	GTGGACAGGGAAG	GTGGACAGGGAAG	.............	.............	.;.;.;.;.;.;.;.;.;.;.;.;.	1	NA	NA	NA	No	0	1.7844	2.5069
1	164477795	HM	-	GTGGGTAGGGAGG	GTGGGTAGGGAGG	GTGGGTAGGGAGG	GTGGGTAGGGAGG	.............	.............	.;.;.;.;.;.;.;.;.;.;.;.;.	3	NA	NA	NA	No	1	9.0363	8.86855
1	164708706	CM	+	CTTCCCTAACCAC	CTTCCCTAACCAC	CTTCCCTAACCAC	CTTCCCTAACCAC	.............	.............	.;.;.;.;.;.;.;.;.;.;.;.;.	3	NA	NA	NA	No	0	1.2735	0
1	164757303	CM	-	GTGGGGAGGGAAG	GTGGGGAGGGAAG	GTGGGGAGGGAAG	GTGGGGAGGGAAG	.............	.............	.;.;.;.;.;.;.;.;.;.;.;.;.	2	NA	NA	NA	No	0	0.5414	0.07435
1	165042711	HM	-	GTGGGGAGGGAGG	GTGGGGAGGGAGG	GTGGGGAGGGAGG	GTGGGGAGGGAGG	.............	.............	.;.;.;.;.;.;.;.;.;.;.;.;.	2	NA	NA	NA	No	0	0.3813	1.039
1	165304159	HM	-	GTGGCCAGGGAGG	GTGGCCAGGGAGG	GTGGCCAGGGAGG	GTGGCCAGGGAGG	.............	.............	.;.;.;.;.;.;.;.;.;.;.;.;.	2	NA	NA	NA	No	0	0.4652	0
1	165334138	HM	-	GTGGGGAGGGAGG	GTGGGGAGGGAGG	GTGGGGAGGGAGG	GTGGGGAGGGAGG	.............	.............	.;.;.;.;.;.;.;.;.;.;.;.;.	3	NA	NA	NA	No	1	0.2898	0.49185
1	165392948	HM	-	GTGGGGAGGGAGG	GTGGGGAGGGAGG	GTGGGGAGGGAGG	GTGGGGAGGGAGG	.............	.............	.;.;.;.;.;.;.;.;.;.;.;.;.	2	NA	NA	NA	No	0	2.0742	0.16775
1	165435891	CM	-	GTGGGGAGGGAAG	GTGGGGAGGGAAG	GTGGGGAGGGAAG	GTGGCGAGGGAAG	.............	.............	.;.;.;.;.;.;.;.;.;.;.;.;.	1	NA	NA	NA	No	0	0.2898	7.0403
1	165618609	HM	+	CCTCCCTCCCCAC	CCTCCCTCCCCAC	CCTCCCTCCCCAC	CCTACCTCCCCAC	.............	.............	.;.;.;.;.;.;.;.;.;.;.;.;.	1	NA	NA	NA	No	0	0.8846	13.25705
1	165621824	HM	-	GTGGTCAGGGAGG	GTGGTCAGGGAGG	GTGGTCAGGGAGG	GTGGTCAGGGAGG	.............	............C	.;.;.;.;.;.;.;.;.;.;.;.;0.03	3	NA	NA	NA	No	1	21.3516	13.25325
1	165914382	CM	-	GTGGCTAGGGAAG	GTGGCTAGGGAAG	GTGGCTAGGGAAG	GTGGCTAGGGAAG	.............	.............	.;.;.;.;.;.;.;.;.;.;.;.;.	3	NA	NA	NA	No	1	1.7386	0.0515
1	166024650	CM	-	GTGGGCAGGGAAG	GTGGGCAGGGAAG	GTGGGCAGGGAAG	GTGGGCAGGGAAG	.............	.............	.;.;.;.;.;.;.;.;.;.;.;.;.	3	NA	NA	NA	No	0	0.3126	0
1	166112964	CM	-	GTGGAGAGGGAAG	GTGGAGAGGGAAG	GTGGAGAGGGAAG	NNNNNNNNNNNNN	.............	.............	.;.;.;.;.;.;.;.;.;.;.;.;.	0	NA	NA	NA	No	0	0.4957	0
1	166290527	CM	-	GTGGGAAGGGAAG	GCGGGAAGGGAAG	GCGGGAAGGGAAG	GTGGGAAGGGAAG	.............	.............	.;.;.;.;.;.;.;.;.;.;.;.;.	3	NA	NA	NA	No	0	0.0991	0.0305
1	166362111	CM	-	GTGGGCAGGGAAG	GTGGGCAGGGAAG	GTGGGCAGGGAAG	GTGGGCAGGGAAG	.............	....A........	.;.;.;.;0.00;.;.;.;.;.;.;.;.	3	NA	NA	NA	No	1	0.7473	8.66645
1	166564668	CM	+	CTTCCCTAACCAC	CTTCCCTAACCAC	CTTCCCTAACCAC	CTTCCCTAACCAC	.............	.............	.;.;.;.;.;.;.;.;.;.;.;.;.	1	NA	NA	NA	No	0	0.0534	0.19635
1	166940323	HM	+	CCTCCCTTCCCAC	CCTCCCTTCCCAC	CCTCCCTTCCCAC	CCTCCCTTCCCAC	.............	.............	.;.;.;.;.;.;.;.;.;.;.;.;.	3	NA	NA	NA	No	0	0.4118	0
1	166989994	CM	+	CTTCCCTTACCAC	CTTCCCTTACCAC	CTTCCCTTACCAC	CTTCCCTTACCAC	.............	.............	.;.;.;.;.;.;.;.;.;.;.;.;.	3	NA	NA	NA	No	0	0.0686	0
1	167150094	HM	-	GTGGACAGGGAGG	GTGGACAGGGAGG	GTGGACAGGGAGG	ATGGACAGGGAGG	.............	.............	.;.;.;.;.;.;.;.;.;.;.;.;.	3	NA	NA	NA	No	1	0.2669	3.22185
1	167160312	HM	+	CCTCCCTAGCCAC	CCTCCCTAGCCAC	CCTCCCTAGCCAC	CCTCCCTAGCCAC	.............	.............	.;.;.;.;.;.;.;.;.;.;.;.;.	2	1	167160038	167160415	THE1B	1	65.3436	15.80975
1	167385712	HM	-	GTGGGGAGGGAGG	GTGGGGAGGGAGG	GTGGGGAGGGAGG	GTGGGGAGGGAGG	.............	.............	.;.;.;.;.;.;.;.;.;.;.;.;.	3	NA	NA	NA	No	0	0.0229	0
1	167709550	HM	+	CCTCCCTTCCCAC	CCTCCCTTCCCAC	CCTCCCTTCCCAC	CCTCCCTTCCCAC	.............	.T...........	.;0.00;.;.;.;.;.;.;.;.;.;.;.	1	NA	NA	NA	No	1	6.3979	2.24195
1	167738113	CM	-	GTGGGAAGGGAAG	GTGGGAAGGGAAG	GTGGGAAGGGAAG	GTGGGAAGGGAAG	.............	.............	.;.;.;.;.;.;.;.;.;.;.;.;.	2	NA	NA	NA	No	0	0.2288	0
1	167759500	HM	+	CCTCCCTTACCAC	CCTCCCTTACCAC	CCTCCCTTACCAC	CCTCCCTTACCAC	.............	.............	.;.;.;.;.;.;.;.;.;.;.;.;.	2	NA	NA	NA	No	0	2.036	0
1	168179704	HM	-	GTGGGGAGGGAGG	GTGGGGAGGGAGG	GTGGGGAGGGAGG	GTGGGGAGGGAGG	.............	.............	.;.;.;.;.;.;.;.;.;.;.;.;.	3	NA	NA	NA	No	1	19.0716	4.73545
1	168397466	HM	-	GTGGAGAGGGAGG	GTGGAGAGGGAGG	GTGGAGAGGGAGG	GTGGAGAGGGAGG	.............	.............	.;.;.;.;.;.;.;.;.;.;.;.;.	2	NA	NA	NA	No	0	0.7549	4.4934
1	168400123	HM	-	GTGGGGAGGGAGG	GTGGGGAGGGAGG	GTGGGGAGGGAGG	GTGGGGAGGGAGG	.............	.............	.;.;.;.;.;.;.;.;.;.;.;.;.	3	NA	NA	NA	No	0	0.5872	4.4934
1	168435622	HM	+	CCTCCCTCTCCAC	CCTCCCTCTCCAC	CCTCCCTCTCCAC	CCTCCCTCTCCAC	.............	.............	.;.;.;.;.;.;.;.;.;.;.;.;.	2	NA	NA	NA	No	0	1.182	0.90745
1	168582362	CM	+	CTTCCCTATCCAC	CTTCCCTATCCAC	CTTCCCTATCCAC	CTTCCCTATCCAC	.............	.............	.;.;.;.;.;.;.;.;.;.;.;.;.	2	NA	NA	NA	No	0	0.6711	0
1	168856738	HM	-	GTGGATAGGGAGG	GTGGATAGGGAGG	GTGGATAGGGAGG	GTGGATAGGGAGG	.............	.............	.;.;.;.;.;.;.;.;.;.;.;.;.	1	NA	NA	NA	No	0	0.1449	0
1	168876719	CM	+	CTTCCCTTGCCAC	CTTCCCTTGCCAC	CTTCCCTTGCCAC	CTTCCCTTGCCAC	.............	...T.........	.;.;.;0.00;.;.;.;.;.;.;.;.;.	3	NA	NA	NA	No	0	0.2364	0
1	168877063	HM	+	CCTCCCTCCCCAC	CCTCCCTCCCCAC	CCTCCCTCCCCAC	CCTCCCTCCCCAC	.............	.............	.;.;.;.;.;.;.;.;.;.;.;.;.	3	NA	NA	NA	No	0	0.2821	0
1	169086441	HM	+	CCTCCCTTCCCAC	CCTCCCTTCCCAC	CCTCCCTTCCCAC	CCTCCCTTCCCAC	.............	.............	.;.;.;.;.;.;.;.;.;.;.;.;.	3	NA	NA	NA	No	1	36.9612	36.82585
1	169332801	HM	+	CCTCCCTAACCAC	CCTCCCTAACCAC	CCTCCCTAACCAC	CCTCCCTAACCAC	.............	.............	.;.;.;.;.;.;.;.;.;.;.;.;.	3	NA	NA	NA	No	0	0.1373	0.09915
1	169411096	CM	+	CTTCCCTCTCCAC	CTTCCCTCTCCAC	CTTCCCTCTCCAC	CTTACCTCTCCAC	.............	.............	.;.;.;.;.;.;.;.;.;.;.;.;.	3	NA	NA	NA	No	0	0.061	0.0667
1	169490615	CM	+	CTTCCCTTCCCAC	CTTCCCTTCCCAC	CTTCCCTTCCCAC	CTTCCCTTCCCAC	.............	.............	.;.;.;.;.;.;.;.;.;.;.;.;.	3	NA	NA	NA	No	0	0.1906	0
1	169557149	HM	+	CCTCCCTCCCCAC	CCTCCCTCCCCAC	CCTCCCTCCCCAC	CCTCCCTCCCCAC	.............	.............	.;.;.;.;.;.;.;.;.;.;.;.;.	2	NA	NA	NA	No	0	0.1525	0.62725
1	169579162	HM	+	CCTCCCTTCCCAC	CCTCCCTTCCCAC	CCTCCCTTCCCAC	CCTCCCTTCCCAC	.............	.............	.;.;.;.;.;.;.;.;.;.;.;.;.	3	NA	NA	NA	No	1	60.3717	41.42025
1	169848086	HM	+	CCTCCCTACCCAC	CCTCCCTACCCAC	CCTCCCTACCCAC	CCTCCCTACCCAC	.............	.............	.;.;.;.;.;.;.;.;.;.;.;.;.	3	NA	NA	NA	No	0	0.6253	0
1	170208791	HM	-	GTGGGGAGGGAGG	GTGGGGAGGGAGG	GTGGGGAGGGAGG	GTGGGGAGGGAGG	.............	.............	.;.;.;.;.;.;.;.;.;.;.;.;.	2	NA	NA	NA	No	1	3.4239	7.2176
1	170531836	HM	+	CCTCCCTTACCAC	CCTCCCTTACCAC	CCTCCCTTACCAC	CCTCCCTTACCAC	.............	.............	.;.;.;.;.;.;.;.;.;.;.;.;.	3	NA	NA	NA	No	0	0.122	0
1	171292223	CM	+	CTTCCCTTTCCAC	CTTCCCTTTCCAC	CTTCCCTTTCCAC	CTTCCCTTTCCAC	.............	.............	.;.;.;.;.;.;.;.;.;.;.;.;.	3	NA	NA	NA	No	0	0.305	0
1	171417199	CM	+	CTTCCCTGGCCAC	CTTTCCTGGCCAC	CTTCCCTGGCCAC	CTTCCCTGGCCAC	.............	...C.........	.;.;.;0.51;.;.;.;.;.;.;.;.;.	2	NA	NA	NA	No	0	0.0686	0
1	171453836	HM	-	GTGGGGAGGGAGG	GTGGGGAGGGAGG	GTGGGGAGGGAGG	GTGGGGAGGGAGG	.............	.............	.;.;.;.;.;.;.;.;.;.;.;.;.	3	NA	NA	NA	No	0	0.1373	0
1	172395015	HM	+	CCTCCCTACCCAC	CCTCCCTACCCAC	CCTCCCTACCCAC	CCTCCCTACCCAC	.............	.............	.;.;.;.;.;.;.;.;.;.;.;.;.	2	NA	NA	NA	No	0	0.0458	0
1	172655532	CM	-	GTGGGCAGGGAAG	GTGGGCAGGGAAG	GTGGGCAGGGAAG	GTGGGCAGGGAAG	.............	.............	.;.;.;.;.;.;.;.;.;.;.;.;.	2	NA	NA	NA	No	0	1.6166	1.2411
1	172758071	CM	-	GTGGTAAGGGAAG	GTGGTAAGGGAAG	GTGGTAAGGGAAG	GTGGTAAGGGAAG	.............	.............	.;.;.;.;.;.;.;.;.;.;.;.;.	2	NA	NA	NA	No	0	0.0381	0.1239
1	172906159	CM	-	GTGGACAGGGAAG	GTGGACAGGGAAG	GTGGACAGGGAAG	GTGGACAGGGAAG	.............	.............	.;.;.;.;.;.;.;.;.;.;.;.;.	3	NA	NA	NA	No	0	0.183	2.6766
1	172924862	HM	-	GTGGGGAGGGAGG	GTGGGGAGGGAGG	GTGGGGAGGGAGG	TTGGGGAGGGAGG	.............	...........T.	.;.;.;.;.;.;.;.;.;.;.;0.00;.	3	NA	NA	NA	No	1	0.1449	2.6766
1	173387129	CM	+	CTTCCCTGGCCAC	CTTCCCTGGCCAC	CTTCCCTGGCCAC	CTTCCCTGGCCAC	.............	.............	.;.;.;.;.;.;.;.;.;.;.;.;.	3	NA	NA	NA	No	0	2.2877	0
1	173728425	CM	+	CTTCCCTGTCCAC	CTTCCCTGTCCAC	CTTCCCTGTCCAC	CTTCCCTGTCCAC	.............	.............	.;.;.;.;.;.;.;.;.;.;.;.;.	2	NA	NA	NA	No	0	0	0
1	173760778	HM	+	CCTCCCTCACCAC	CCTCCCTCACCAC	CCTCCCTCACCAC	CCTCCCTCACCAC	.............	.............	.;.;.;.;.;.;.;.;.;.;.;.;.	2	NA	NA	NA	No	0	0.0076	0
1	174208839	CM	-	GTGGCTAGGGAAG	GTGGCTAGGGAAG	GTGGCTAGGGAAG	GTGGCTAGGGAAG	.............	.............	.;.;.;.;.;.;.;.;.;.;.;.;.	3	NA	NA	NA	No	0	0	0
1	174311845	CM	+	CTTCCCTGCCCAC	CTTCCCTGCCCAC	CTTCCCTGCCCAC	CTTCCCTGCCCAC	.............	.............	.;.;.;.;.;.;.;.;.;.;.;.;.	1	NA	NA	NA	No	0	0	0
1	174933841	HM	-	GTGGAGAGGGAGG	GTGGAGAGGGAGG	GTGGAGAGGGAGG	GTGGAGAGGGAGG	.............	.............	.;.;.;.;.;.;.;.;.;.;.;.;.	1	NA	NA	NA	No	0	0.1449	0.43275
1	175052618	CM	-	GTGGACAGGGAAG	GTGGACAGGGAAG	GTGGACAGGGAAG	GTGGACAGGGAAG	.............	.......A.....	.;.;.;.;.;.;.;0.00;.;.;.;.;.	2	NA	NA	NA	No	0	0.1068	0
1	175123909	CM	-	GTGGTTAGGGAAG	GTGGTTAGGGAAG	GTGGTTAGGGAAG	GTGGTTAGGGAAG	.............	.............	.;.;.;.;.;.;.;.;.;.;.;.;.	3	NA	NA	NA	No	0	0.2516	3.1684
1	175347722	CM	-	GTGGAAAGGGAAG	GTGGAAAGGGAAG	GTGGAAAGGGAAG	GTGGAAAGGGAAG	.............	.............	.;.;.;.;.;.;.;.;.;.;.;.;.	3	NA	NA	NA	No	0	0.183	0
1	175457477	CM	-	GTGGGAAGGGAAG	GTGGGAAGGGAAG	GTGGGAAGGGAAG	GTGGGAAGGGAAG	.............	.............	.;.;.;.;.;.;.;.;.;.;.;.;.	2	NA	NA	NA	No	0	0.3279	0
1	175528620	HM	+	CCTCCCTTTCCAC	CCTCCCTTTCCAC	CCTCCCTTTCCAC	CCTCCCTTTCCAC	.............	.............	.;.;.;.;.;.;.;.;.;.;.;.;.	2	NA	NA	NA	No	1	55.8193	26.3121
1	175593267	CM	+	CTTCCCTCTCCAC	CTTCCCTCTCCAC	CTTCCCTCTCCAC	CTTCCCTCTCCAC	.............	.............	.;.;.;.;.;.;.;.;.;.;.;.;.	2	NA	NA	NA	No	0	4.8346	0
1	175647916	HM	-	GTGGTCAGGGAGG	GTGGTCAGGGAGG	GTGGTCAGGGAGG	GTGGTCAGGGAGG	.............	.............	.;.;.;.;.;.;.;.;.;.;.;.;.	3	NA	NA	NA	No	1	15.3655	13.19035
1	175765964	CM	+	CTTCCCTTTCCAC	CTTCCCTTTCCAC	CTTCCCTTTCCAC	CTTCCCTTTCCAC	.............	.............	.;.;.;.;.;.;.;.;.;.;.;.;.	3	NA	NA	NA	No	0	0.122	0
1	175785259	HM	+	CCTCCCTTGCCAC	CCTCCCTTGCCAC	CCTCCCTTGCCAC	CCTCCCTTGCCAC	.............	.............	.;.;.;.;.;.;.;.;.;.;.;.;.	2	NA	NA	NA	No	0	0.3584	0
1	175875624	HM	-	GTGGTCAGGGAGG	GTGGTCAGGGAGG	GTGGTCAGGGAGG	GTGGTCAGGGAGG	.............	.............	.;.;.;.;.;.;.;.;.;.;.;.;.	2	NA	NA	NA	No	0	0.2211	0
1	176336746	CM	+	CTTCCCTATCCAC	CTTCCCTATCCAC	CTTCCCTATCCAC	CTTCCCTATCCAC	.............	.............	.;.;.;.;.;.;.;.;.;.;.;.;.	2	NA	NA	NA	No	0	0.0229	0
1	176437646	HM	-	GTGGTCAGGGAGG	GTGGTCAGGGAGG	GTGGTCAGGGAGG	GTGGTCAGGGAGG	.............	.............	.;.;.;.;.;.;.;.;.;.;.;.;.	3	NA	NA	NA	No	1	17.6608	46.8973
1	176498759	CM	+	CTTCCCTTGCCAC	CTTCCCTTGCCAC	CTTCCCTTGCCAC	CTTCCCTTGCCAC	.............	.............	.;.;.;.;.;.;.;.;.;.;.;.;.	3	NA	NA	NA	No	0	0.3584	0
1	176836488	HM	-	GTGGAGAGGGAGG	GTGGAGAGGGAGG	GTGGAGAGGGAGG	GTGGAGAGGGAGG	.............	.............	.;.;.;.;.;.;.;.;.;.;.;.;.	2	NA	NA	NA	No	0	0.4499	0
1	177032455	HM	+	CCTCCCTAACCAC	CCTCCCTAACCAC	CCTCCCTAACCAC	CCTCCCTAACCAC	.............	.............	.;.;.;.;.;.;.;.;.;.;.;.;.	3	NA	NA	NA	No	0	2.6842	0
1	177040499	CM	-	GTGGTCAGGGAAG	GTGGTCAGGGAAG	GTGGTCAGGGAAG	GTGGTCAGGGAAG	.............	.............	.;.;.;.;.;.;.;.;.;.;.;.;.	3	NA	NA	NA	No	0	0.6787	0
1	177126864	CM	+	CTTCCCTTTCCAC	CTTCCCTTTCCAC	CTTCCCTTTCCAC	CTTCCCTTTCCAC	.............	.............	.;.;.;.;.;.;.;.;.;.;.;.;.	3	NA	NA	NA	No	0	0.0381	0.27835
1	177808167	HM	-	GTGGAGAGGGAGG	GTGGAGAGGGAGG	GTGGAGAGGGAGG	GTGGAGAGGGAGG	.............	.............	.;.;.;.;.;.;.;.;.;.;.;.;.	3	NA	NA	NA	No	0	0.2669	0
1	177839965	HM	-	GTGGGGAGGGAGG	GTGGGGAGGGAGG	GTGGGGAGGGAGG	GTGGGGAGGGAGG	.............	.............	.;.;.;.;.;.;.;.;.;.;.;.;.	2	NA	NA	NA	No	1	6.9393	2.84245
1	177993651	CM	+	CTTCCCTTTCCAC	CTTCCCTTTCCAC	CTTCCCTTTCCAC	CTTCCCTTTCCAC	.............	.............	.;.;.;.;.;.;.;.;.;.;.;.;.	2	NA	NA	NA	No	1	8.9296	2.24955
1	178020746	HM	+	CCTCCCTCTCCAC	CCTCCCTCTCCAC	CCTCCCTCTCCAC	CCTCCCTCTCCAC	.............	.............	.;.;.;.;.;.;.;.;.;.;.;.;.	3	NA	NA	NA	No	0	1.121	2.81195
1	178044433	HM	-	GTGGTAAGGGAGG	GTGGTAAGGGAGG	GTGGTAAGGGAGG	GTGGTAAGGGAGG	.............	.............	.;.;.;.;.;.;.;.;.;.;.;.;.	2	NA	NA	NA	No	0	3.8967	0.17155
1	178358103	HM	-	GTGGAGAGGGAGG	GTGGAGAGGGAGG	GTGGAGAGGGAGG	GTGGAGAGGGAGG	.............	.............	.;.;.;.;.;.;.;.;.;.;.;.;.	2	NA	NA	NA	No	0	0.0076	0.27645
1	179549930	CM	-	GTGGAGAGGGAAG	GTGGAGAGGGAAG	GTGGAGAGGGAAG	GTGGAGAGGGAAG	.............	.............	.;.;.;.;.;.;.;.;.;.;.;.;.	1	NA	NA	NA	No	0	0.4499	0
1	179851520	HM	+	CCTCCCTGACCAC	CCTCCCTGACCAC	CCTCCCTGACCAC	CCTCCCTGACCAC	.............	.............	.;.;.;.;.;.;.;.;.;.;.;.;.	2	NA	NA	NA	No	0	0.3126	0
1	180112322	HM	-	GTGGGGAGGGAGG	GTGGGGAGGGAGG	GTGGGGAGGGAGG	GTGGGGAGGGAGG	.............	.............	.;.;.;.;.;.;.;.;.;.;.;.;.	1	NA	NA	NA	No	0	0.6863	1.09235
1	180229831	CM	+	CTTCCCTGGCCAC	CTTCCCTGGCCAC	CTTCCCTGGCCAC	CTTCCCTGGCCAC	.............	.............	.;.;.;.;.;.;.;.;.;.;.;.;.	1	NA	NA	NA	No	1	8.8609	17.36155
1	180408052	HM	+	CCTCCCTCCCCAC	CCTCCCTCCCCAC	CCTCCCTCCCCAC	CCTCCCTCCCCAC	.............	.............	.;.;.;.;.;.;.;.;.;.;.;.;.	2	NA	NA	NA	No	0	0	0
1	181063727	HM	-	GTGGGGAGGGAGG	GTGGGGAGGGAGG	GTGGGGAGGGAGG	GTGGGGAGGGAGG	.............	.............	.;.;.;.;.;.;.;.;.;.;.;.;.	3	NA	NA	NA	No	0	0.183	0.63865
1	181068826	CM	+	CTTCCCTCCCCAC	CTTCCCTCCCCAC	CTTCCCTCCCCAC	CTTCCCTCCCCAC	.............	.............	.;.;.;.;.;.;.;.;.;.;.;.;.	3	NA	NA	NA	No	0	1.2125	0.63865
1	181145062	HM	-	GTGGGCAGGGAGG	GTGGGCAGGGAGG	GTGGGCAGGGAGG	GTGGGCAGGGAGG	.............	....C........	.;.;.;.;0.00;.;.;.;.;.;.;.;.	2	NA	NA	NA	No	1	24.4857	12.6451
1	181284698	CM	-	GTGGCCAGGGAAG	GTGGCCAGGGAAG	GTGGCCAGGGAAG	GTGGCCAGGGAAG	.............	.............	.;.;.;.;.;.;.;.;.;.;.;.;.	2	NA	NA	NA	No	0	0.3279	1.5461
1	181290141	CM	-	GTGGAAAGGGAAG	GTGGAAAGGGAAG	GTGGAAAGGGAAG	GTGGAAAGGGAAG	.............	......C......	.;.;.;.;.;.;0.00;.;.;.;.;.;.	2	NA	NA	NA	No	0	0.3584	1.5461
1	181300097	CM	-	GTGGGAAGGGAAG	GTGGGAAGGGAGG	GTGGGAAGGGAGG	NNNNGAAGGGAAG	.............	.............	.;.;.;.;.;.;.;.;.;.;.;.;.	0	NA	NA	NA	No	0	0.1449	2.48215
1	181394447	HM	+	CCTCCCTGACCAC	CCTCCCTGACCAC	CCTCCCTGACCAC	CCTCCCTGACCAC	.............	.............	.;.;.;.;.;.;.;.;.;.;.;.;.	2	NA	NA	NA	No	1	1.426	4.4972
1	181425071	HM	-	GTGGAGAGGGAGG	GTGGAGAGGGAGG	GTGGAGAGGGAGG	GTGGAGAGGGAGG	.............	.............	.;.;.;.;.;.;.;.;.;.;.;.;.	2	NA	NA	NA	No	0	0.0305	0
1	181446020	HM	-	GTGGGAAGGGAGG	GTGGGAAGGGAGG	GTGGGAAGGGAGG	GTGGGAAGGGAGG	.............	.............	.;.;.;.;.;.;.;.;.;.;.;.;.	2	NA	NA	NA	No	1	25.683	10.163
1	181593234	HM	-	GTGGGGAGGGAGG	GTGGGGAGGGAGG	GTGGGGAGGGAGG	GTGGGGAGGGAGG	.............	.............	.;.;.;.;.;.;.;.;.;.;.;.;.	2	NA	NA	NA	No	0	0.5948	0
1	181671925	HM	+	CCTCCCTGGCCAC	CCTCCCTGGCCAC	CCTCCCTGGCCAC	CCTCCCTGGCCAC	.............	.............	.;.;.;.;.;.;.;.;.;.;.;.;.	3	NA	NA	NA	No	0	0.5185	0
1	181727633	CM	+	CTTCCCTGCCCAC	CTTCCCTGCCCAC	CTTCCCTGCCCAC	CTTCCCTGCCCAC	.............	.............	.;.;.;.;.;.;.;.;.;.;.;.;.	3	NA	NA	NA	No	0	0.305	0
1	182085668	HM	-	GTGGTGAGGGAGG	GTGGTGAGGGAGG	GTGGTGAGGGAGG	GTGGTGAGGGAGG	.............	.............	.;.;.;.;.;.;.;.;.;.;.;.;.	2	NA	NA	NA	No	0	0.2516	0.84455
1	182227281	CM	+	CTTCCCTTCCCAC	CTTCCCTTCCCAC	CTTCCCTTCCCAC	CTTCCCTTCCCAC	.............	.............	.;.;.;.;.;.;.;.;.;.;.;.;.	1	NA	NA	NA	No	0	0.5338	0
1	182240981	CM	-	GTGGTCAGGGAAG	GTGGTCAGGGAAG	GTGGTCAGGGAAG	GTGGTCAGGGAAG	.............	.............	.;.;.;.;.;.;.;.;.;.;.;.;.	3	NA	NA	NA	No	0	0.2288	0
1	182576936	HM	+	CCTCCCTCCCCAC	CCTCCCTCCCCAC	CCTCCCTCCCCAC	CCTCCCTCCCCAC	.............	.............	.;.;.;.;.;.;.;.;.;.;.;.;.	2	NA	NA	NA	No	1	5.6201	0
1	182709396	HM	+	CCTCCCTGGCCAC	CCTCCCTGGCCAC	CCTCCCTGGCCAC	CCTCCCTGGCCAC	.............	.............	.;.;.;.;.;.;.;.;.;.;.;.;.	3	NA	NA	NA	No	0	0.1983	0
1	183076499	CM	-	GTGGCCAGGGAAG	GTGGCCAGGGAAG	GTGGCCAGGGAAG	GTGGCCAGGGAAG	.............	.G...........	.;0.00;.;.;.;.;.;.;.;.;.;.;.	2	NA	NA	NA	No	0	0.305	0
1	183185586	HM	+	CCTCCCTCTCCAC	CCTCCCTCTCCAC	CCTCCCTCTCCAC	CCTCCCTCTCCAC	.............	.............	.;.;.;.;.;.;.;.;.;.;.;.;.	2	NA	NA	NA	No	0	0.0076	0.0267
1	183188745	CM	+	CTTCCCTCCCCAC	CTTCCCTCCCCAC	CTTCCCTCCCCAC	CTTCCCTCCCCAC	.............	..........T..	.;.;.;.;.;.;.;.;.;.;0.00;.;.	2	NA	NA	NA	No	0	0.2593	0.30885
1	183389068	HM	-	GTGGAAAGGGAGG	GTGGAAAGGGAGG	GTGGAAAGGGAGG	GTGGAAAGGGAGG	.............	.............	.;.;.;.;.;.;.;.;.;.;.;.;.	3	NA	NA	NA	No	0	0.4804	0.36605
1	183440760	HM	-	GTGGGAAGGGAGG	GTGGGAAGGGAGG	GTGGGAAGGGAGG	GTGGGAAGGGAGG	.............	.............	.;.;.;.;.;.;.;.;.;.;.;.;.	2	NA	NA	NA	No	0	0.1373	0.30885
1	183872038	CM	+	CTTCCCTGCCCAC	CTTCCCTGCCCAC	CTTCCCTGCCCAC	CTTCCCTGCCCAC	.............	.............	.;.;.;.;.;.;.;.;.;.;.;.;.	3	NA	NA	NA	No	0	0.3126	0.7778
1	183932091	HM	+	CCTCCCTAACCAC	CCTCCCTAACCAC	CCTCCCTAACCAC	CCTCCCTAACCAC	.............	.............	.;.;.;.;.;.;.;.;.;.;.;.;.	2	NA	NA	NA	No	1	44.5105	19.6626
1	184356586	HM	-	GTGGGCAGGGAGG	GTGGGCAGGGAGG	GTGGGCAGGGAGG	GTGGGCAGGGAGG	.............	.............	.;.;.;.;.;.;.;.;.;.;.;.;.	2	NA	NA	NA	No	0	0.3432	0
1	184356839	HM	+	CCTCCCTTCCCAC	CCTCCCTTCCCAC	CCTCCCTTCCCAC	CCTTCCTTCCCAC	.............	T............	0.00;.;.;.;.;.;.;.;.;.;.;.;.	2	NA	NA	NA	No	0	0.3355	0
1	184597288	HM	+	CCTCCCTAACCAC	CCTCCCTAACCAC	CCTCCCTAACCAC	CCTCCCTAACCAC	.............	.....T.......	.;.;.;.;.;0.00;.;.;.;.;.;.;.	2	NA	NA	NA	No	1	9.9743	3.41625
1	184708880	CM	+	CTTCCCTACCCAC	CTTCCCTACCCAC	CTTCCCTACCCAC	CTTCCCTACCCAC	.............	.............	.;.;.;.;.;.;.;.;.;.;.;.;.	3	NA	NA	NA	No	0	0	0
1	184867432	CM	+	CTTCCCTAACCAC	CTTCCCTAACCAT	CTTCCCTAACCAT	CTTCCCTAACCAC	.............	.....T.......	.;.;.;.;.;0.01;.;.;.;.;.;.;.	1	NA	NA	NA	No	0	0.1449	0.75875
1	184955318	CM	-	GTGGTTAGGGAAG	GTGGTTAGGGAAG	GTGGTTAGGGAAG	GTGGTTAGGGAAG	.............	.............	.;.;.;.;.;.;.;.;.;.;.;.;.	2	NA	NA	NA	No	1	12.2238	0.9913
1	185198746	HM	+	CCTCCCTAGCCAC	CCTCCCTAGCCAC	CCTCCCTAGCCAC	CCTCCCTAGCCAC	.............	.....G.......	.;.;.;.;.;0.01;.;.;.;.;.;.;.	3	NA	NA	NA	No	0	0.7321	0
1	186171905	HM	+	CCTCCCTCCCCAC	CCTCCCTCCCCAC	CCTCCCTCCCCAC	CCTCCCTCCCCAC	.............	.............	.;.;.;.;.;.;.;.;.;.;.;.;.	2	NA	NA	NA	No	0	1.06	3.4201
1	187190178	CM	-	GTGGTCAGGGAAG	GTGGTCAGGGAAG	GTGGTCAGGGAAG	-------------	.............	.............	.;.;.;.;.;.;.;.;.;.;.;.;.	0	NA	NA	NA	No	0	0.1983	0.01525
1	187881524	CM	-	GTGGAGAGGGAAG	GTGGAGAGGGAAG	GTGGAGAGGGAAG	GTGGAGAGGGAAG	.............	.............	.;.;.;.;.;.;.;.;.;.;.;.;.	2	NA	NA	NA	No	0	0.6939	0.57575
1	188235486	CM	-	GTGGATAGGGAAG	GTGGATAGGGAAG	GTGGATAGGGAAG	GTGGATAGGGAAG	.............	.............	.;.;.;.;.;.;.;.;.;.;.;.;.	3	NA	NA	NA	No	0	0.0076	0.01145
1	188325916	CM	-	GTGGAGAGGGAAG	GTGGAGAGGGAAG	GTGGAGAGGGAAG	GTGGAGAGGGAAG	.............	.............	.;.;.;.;.;.;.;.;.;.;.;.;.	2	NA	NA	NA	No	0	0.2288	0
1	189305670	CM	+	CTTCCCTGCCCAC	CTTCCCTGCCCAC	CTTCCCTGCCCAC	CTTCCCTGCCCAC	.............	.............	.;.;.;.;.;.;.;.;.;.;.;.;.	3	NA	NA	NA	No	0	0.305	0.01145
1	190108749	HM	-	GTGGGCAGGGAGG	GTGGGCAGGGAGG	GTGGGCAGGGAGG	GTGGGCAGGGAGG	.............	.............	.;.;.;.;.;.;.;.;.;.;.;.;.	3	NA	NA	NA	No	1	12.8186	2.444
1	190342192	HM	+	CCTCCCTGGCCAC	CCTCCCTGGCCAC	CCTCCCTGGCCAC	CCTCCCTGGCCAC	.............	.............	.;.;.;.;.;.;.;.;.;.;.;.;.	3	NA	NA	NA	No	0	0.0229	0
1	190862470	CM	-	GTGGAGAGGGAAG	GTGGAGAGGGAAG	GTGGAGAGGGAAG	GTGGAGAGGGAAG	.............	.............	.;.;.;.;.;.;.;.;.;.;.;.;.	1	NA	NA	NA	No	0	0.5414	0
1	190885997	HM	+	CCTCCCTAGCCAC	CCTCCCTAGCCAC	CCTCCCTAGCCAC	CCTCCCTAGCCAC	.............	.............	.;.;.;.;.;.;.;.;.;.;.;.;.	2	1	190885767	190886100	THE1B	0	0.5872	0
1	191092065	HM	-	GTGGCTAGGGAGG	GTGGCTAGGGAGG	GTGGCTAGGGAGG	GTGGCTAGGGAGG	.............	.............	.;.;.;.;.;.;.;.;.;.;.;.;.	2	1	191091974	191092336	THE1B	0	1.6166	0
1	192361741	HM	-	GTGGGGAGGGAGG	GTGGGGAGGGAGG	GTGGGGAGGGAGG	GTGGGGAGGGAGG	.............	.............	.;.;.;.;.;.;.;.;.;.;.;.;.	2	NA	NA	NA	No	0	0.1906	0.52235
1	192444737	CM	+	CTTCCCTGCCCAC	CTTCCCTGCCCAC	CTTCCCTGCCCAC	CTTCCCTGCCCAC	.............	.............	.;.;.;.;.;.;.;.;.;.;.;.;.	3	NA	NA	NA	No	0	0.1678	0.0038
1	192534898	HM	-	GTGGAGAGGGAGG	GTGGAGAGGGAGG	GTGGAGAGGGAGG	GTGGAGAGGGAGG	.............	.............	.;.;.;.;.;.;.;.;.;.;.;.;.	1	NA	NA	NA	No	0	1.1972	0
1	192538319	HM	-	GTGGGGAGGGAGG	GTGGGGAGGGAGG	GTGGGGAGGGAGG	GTGGGGAGGGAGG	.............	.............	.;.;.;.;.;.;.;.;.;.;.;.;.	2	NA	NA	NA	No	0	0.2821	6.36355
1	192597956	HM	+	CCTCCCTCACCAC	CCTCCCTCACCAC	CCTCCCTCACCAC	CCTCCCTCACCAC	.............	........T.T..	.;.;.;.;.;.;.;.;0.01;.;0.00;.;.	3	NA	NA	NA	No	1	26.8497	10.4165
1	192811858	HM	-	GTGGGGAGGGAGG	GTGGGGAGGGAGG	GTGGGGAGGGAGG	GTGGGGAGGGAGG	.............	....C........	.;.;.;.;0.00;.;.;.;.;.;.;.;.	3	NA	NA	NA	No	0	0.5719	6.77915
1	192902582	HM	+	CCTCCCTCACCAC	CCTCCCTCACCAC	CCTCCCTCACCAC	CCTCCCTCACCAC	.............	.............	.;.;.;.;.;.;.;.;.;.;.;.;.	3	NA	NA	NA	No	0	0.3889	1.5632
1	193446185	HM	+	CCTCCCTAGCCAC	CCTCCCTAGCCAC	CCTCCCTAGCCAC	CCTCCCTAGCCAC	.............	.............	.;.;.;.;.;.;.;.;.;.;.;.;.	2	1	193445927	193446288	THE1B	1	12.7805	10.29455
1	193959791	HM	+	CCTCCCTAGCCAC	CCTCCCTAGCCAC	CCTCCCTAGCCAC	CCTCCCTAGCCAC	.............	.............	.;.;.;.;.;.;.;.;.;.;.;.;.	2	1	193959515	193959893	THE1B	0	0.366	0
1	195149678	CM	+	CTTCCCTCCCCAC	CTTCTCTCCCCAC	CTTCTCTCCCCAC	CTTCCCTCCCCAC	.............	.............	.;.;.;.;.;.;.;.;.;.;.;.;.	3	NA	NA	NA	No	0	0.0229	0
1	195228152	CM	+	CTTCCCTGCCCAC	CTTCCCTGCCCAC	CTTCCCTGCCCAC	CTTCCCTGCCCAC	.............	.............	.;.;.;.;.;.;.;.;.;.;.;.;.	1	NA	NA	NA	No	0	0.0381	0
1	195306175	HM	-	GTGGAGAGGGAGG	GTGGAGAGGGAGG	GTGGAGAGGGAGG	GTGGAGAGGGAGG	.............	.............	.;.;.;.;.;.;.;.;.;.;.;.;.	1	NA	NA	NA	No	1	3.3705	2.5012
1	195804325	CM	-	GTGGTGAGGGAAG	GTTGTGAGGGAAG	GTTGTGAGGGAAG	GTGGTGAGGGAAG	.............	.AG..........	.;0.00;0.70;.;.;.;.;.;.;.;.;.;.	2	NA	NA	NA	No	0	0.5338	0
1	196248088	CM	+	CTTCCCTTTCCAC	CTTCCCTTTCCAC	CTTCCCTTTCCAC	CTTCCCTTTCCAC	.............	.....T.......	.;.;.;.;.;0.00;.;.;.;.;.;.;.	3	NA	NA	NA	No	0	0.0076	0.0458
1	196380148	HM	+	CCTCCCTTCCCAC	CCTCCCTTCCCAC	CCTCCCTTCCCAC	CCTCCCTTCCCAC	.............	..........T..	.;.;.;.;.;.;.;.;.;.;0.02;.;.	1	NA	NA	NA	No	0	0.0076	0.4461
1	197037990	CM	+	CTTCCCTACCCAC	CTTCCCTACCCAC	CTTCCCTACCCAC	CTTCCCTACCCAC	.............	.............	.;.;.;.;.;.;.;.;.;.;.;.;.	1	NA	NA	NA	No	0	0.0305	0
1	197165887	HM	+	CCTCCCTGACCAC	CCTCCCTGACCAC	CCTCCCTGACCAC	CCTCCCTGACCAC	.............	.............	.;.;.;.;.;.;.;.;.;.;.;.;.	3	NA	NA	NA	No	1	2.8443	0.4118
1	197294330	HM	+	CCTCCCTCCCCAC	CCTCCCTCCCCAC	CCTCCCTCCCCAC	CCTCCCTCCCCAC	.............	.............	.;.;.;.;.;.;.;.;.;.;.;.;.	1	NA	NA	NA	No	0	0.0153	0
1	198003127	CM	-	GTGGACAGGGAAG	GTGGACAGGGAAG	GTGGACAGGGAAG	GTGGACAGGGAAG	.............	.............	.;.;.;.;.;.;.;.;.;.;.;.;.	2	NA	NA	NA	No	0	0.8998	0.4995
1	198012635	CM	-	GTGGGTAGGGAAG	GTGGGTAGGGAAG	GTGGGTAGGGAAG	GTGGGTAGGGAAG	.............	.............	.;.;.;.;.;.;.;.;.;.;.;.;.	3	NA	NA	NA	No	0	0.6024	0.93035
1	198026278	HM	+	CCTCCCTTTCCAC	CCTCCCTTTCCAC	CCTCCCTTTCCAC	CCTCCCTTTCCAC	.............	.............	.;.;.;.;.;.;.;.;.;.;.;.;.	2	NA	NA	NA	No	1	1.121	4.91085
1	198118469	HM	-	GTGGAGAGGGAGG	GTGGAGAGGGAGG	GTGGAGAGGGAGG	GTGGAGAGGGAGG	.............	.............	.;.;.;.;.;.;.;.;.;.;.;.;.	2	NA	NA	NA	No	0	0.1296	0
1	198171745	HM	-	GTGGCTAGGGAGG	GTGGCTAGGGAGG	GTGGCTAGGGAGG	GTGGCTAGGGAGG	.............	.......T.....	.;.;.;.;.;.;.;0.00;.;.;.;.;.	1	1	198171716	198172008	THE1B	0	2.5241	1.72335
1	199598162	HM	-	GTGGGGAGGGAGG	GTGGGGAGGGAGG	GTGGGGAGGGAGG	GTGGGGAGGGAGG	.............	.............	.;.;.;.;.;.;.;.;.;.;.;.;.	1	NA	NA	NA	No	0	0.122	0
1	199838592	CM	+	CTTCCCTGCCCAC	CTTCCCTGCCCAC	CTTCCCTGCCCAC	CTTCCCTGCCCAC	.............	.............	.;.;.;.;.;.;.;.;.;.;.;.;.	1	NA	NA	NA	No	0	0.0534	0
1	199934032	CM	+	CTTCCCTGGCCAC	CTTCCCTGGCCAC	CTTCCCTGGCCAC	CTTCCCTGGCCAC	.............	.............	.;.;.;.;.;.;.;.;.;.;.;.;.	2	NA	NA	NA	No	0	0.0229	0
1	199946192	CM	+	CTTCCCTGACCAC	CTTCCCTGACCAC	CTTCCCTGACCAC	CTTCCCTGACCAC	.............	.............	.;.;.;.;.;.;.;.;.;.;.;.;.	1	NA	NA	NA	No	0	1.3116	0
1	201046624	CM	+	CTTCCCTCACCAC	CTTCCCTCACCAC	CTTCCCTCACCAC	CTTCCCTAGCCAC	.............	.............	.;.;.;.;.;.;.;.;.;.;.;.;.	1	NA	NA	NA	No	0	2.0742	0
1	201058315	HM	+	CCTCCCTCCCCAC	CCTCCCTCCCCAC	CCTCCCTCCCCAC	CCTCCCTACCCAC	.............	.....A.......	.;.;.;.;.;0.00;.;.;.;.;.;.;.	2	NA	NA	NA	No	0	7.7018	0
1	201191976	CM	-	GTGGGGAGGGAAG	GTGGGGAGGGAAG	GTGGGGAGGGAAG	GTGGGGAGGGAAG	.............	.............	.;.;.;.;.;.;.;.;.;.;.;.;.	2	NA	NA	NA	No	1	2.0437	4.09115
1	201301928	CM	-	GTGGGCAGGGAAG	GTGGGCAGGGAAG	GTGGGCAGGGAAG	GTGGGCAGGGAAG	.............	.............	.;.;.;.;.;.;.;.;.;.;.;.;.	2	NA	NA	NA	No	0	1.0295	0
1	201408885	CM	-	GTGGAGAGGGAAG	GTGGAGAGGGAAG	GTGGAGAGGGAAG	GTGGAGAGGGAAG	.............	.............	.;.;.;.;.;.;.;.;.;.;.;.;.	3	NA	NA	NA	No	0	0.061	0
1	201588222	HM	-	GTGGAGAGGGAGG	GTGGAGAGGGAGG	GTGGAGAGGGAGG	GTGGAGAGGGAGG	.............	.......C.....	.;.;.;.;.;.;.;0.02;.;.;.;.;.	3	NA	NA	NA	No	1	11.5604	5.88695
1	201605470	CM	+	CTTCCCTCCCCAC	CTTCCCTCCCCAC	CTTCCCTCCCCAC	CTTCCCTCCCCAC	.............	.......T.....	.;.;.;.;.;.;.;0.05;.;.;.;.;.	3	NA	NA	NA	No	0	1.0371	0
1	201634886	HM	+	CCTCCCTGCCCAC	CCTCCCTGCCCAC	CCTCCCTGCCCAC	CCTCCCTGCCCAC	.............	.............	.;.;.;.;.;.;.;.;.;.;.;.;.	2	NA	NA	NA	No	0	0.7854	1.30015
1	201657375	HM	-	GTGGTTAGGGAGG	GTGGTTAGGGAGG	GTGGTTAGGGAGG	GTGGTTAGGGAGG	.............	.............	.;.;.;.;.;.;.;.;.;.;.;.;.	2	NA	NA	NA	No	0	0.3813	0
1	201687293	CM	+	CTTCCCTAGCCAC	CTTCCCTAGCCAC	CTTCCCTAGCCAC	CTTCCCTAGCCAC	.............	.............	.;.;.;.;.;.;.;.;.;.;.;.;.	3	NA	NA	NA	No	0	0.4575	0
1	201709472	CM	-	GTGGAAAGGGAAG	GTGGAAAGGGAAG	GTGGAAAGGGAAG	GTGGAAAGGGAAG	.............	.............	.;.;.;.;.;.;.;.;.;.;.;.;.	2	NA	NA	NA	No	0	0.3355	0
1	201915513	CM	-	GTGGGCAGGGAAG	GTGGGCAGGGAAG	GTGGGCAGGGAAG	GTGGGCAGGGAAG	.............	.............	.;.;.;.;.;.;.;.;.;.;.;.;.	2	NA	NA	NA	No	0	1.0142	6.7334
1	202097698	HM	-	GTGGGGAGGGAGG	GTGGGGAGGGAGG	GTGGGGAGGGAGG	GTGGGGAGGGAGG	.............	.............	.;.;.;.;.;.;.;.;.;.;.;.;.	2	NA	NA	NA	No	0	1.1896	5.97845
1	202171196	CM	-	GTGGTCAGGGAAG	GTGGCCAGGGAAG	GTGGCCAGGGAAG	GTGGTCAGGGAAG	.............	....T........	.;.;.;.;0.58;.;.;.;.;.;.;.;.	2	NA	NA	NA	No	1	3.0197	4.1102
1	202678299	CM	+	CTTCCCTCCCCAC	CTTCCCTCCCCAC	CTTCCCTCCCCAC	CTTCCCTCCCCAC	.............	.............	.;.;.;.;.;.;.;.;.;.;.;.;.	2	NA	NA	NA	No	1	2.2877	0
1	202855384	CM	-	GTGGGAAGGGAAG	GTGGGAAGGGAAG	GTGGGAAGGGAAG	--GGGAAGGGAGG	.............	.............	.;.;.;.;.;.;.;.;.;.;.;.;.	0	NA	NA	NA	No	0	0.0458	1.46795
1	202855449	CM	-	GTGGGAAGGGAAG	GTGGGAAGGGAAG	GTGGGAAGGGAAG	GTGGGAAGGGAAG	.............	.............	.;.;.;.;.;.;.;.;.;.;.;.;.	1	NA	NA	NA	No	0	0.0458	1.46795
1	202926783	HM	+	CCTCCCTTCCCAC	CCTCCCTTCCCAC	CCTCCCTTCCCAC	CCTCCCTTCCCAC	.............	.............	.;.;.;.;.;.;.;.;.;.;.;.;.	2	NA	NA	NA	No	0	0.1983	0
1	202926925	HM	+	CCTCCCTCCCCAC	CCTCCCTCCCCAC	CCTCCCTCCCCAC	CCTCCCTCCCCAC	.............	.............	.;.;.;.;.;.;.;.;.;.;.;.;.	2	NA	NA	NA	No	0	0.1983	0
1	203082625	HM	+	CCTCCCTTCCCAC	CCTCCCTTCCCAC	CCTCCCTTCCCAC	CCTCCTTTCCCAC	.............	.............	.;.;.;.;.;.;.;.;.;.;.;.;.	1	NA	NA	NA	No	0	0.1449	0
1	203097896	CM	+	CTTCCCTGACCAC	CTTCCCTGACCAC	CTTCCCTGACCAC	CTTCCCTGACCAC	.............	.............	.;.;.;.;.;.;.;.;.;.;.;.;.	3	NA	NA	NA	No	0	0.2974	0
1	203120348	HM	+	CCTCCCTGGCCAC	CCTCCCTGGCCAC	CCTCCCTGGCCAC	CCTCCCTGGCCAC	.............	......C......	.;.;.;.;.;.;0.01;.;.;.;.;.;.	3	NA	NA	NA	No	0	1.243	0
1	203144118	HM	+	CCTCCCTCTCCAC	CCTCCCTTTCCAC	CCTCCCTTTCCAC	CCTCCCTCTCCAC	.............	.............	.;.;.;.;.;.;.;.;.;.;.;.;.	3	NA	NA	NA	No	1	0.6634	0
1	203154604	HM	-	GTGGGTAGGGAGG	TTGGGTAGGGAGG	TTGGGTAGGGAGG	GTGGGTAGGGAGG	.............	.............	.;.;.;.;.;.;.;.;.;.;.;.;.	2	NA	NA	NA	No	0	5.2083	7.35105
1	203197773	HM	-	GTGGTCAGGGAGG	GTGGTCAGGGAGG	GTGGTCAGGGAGG	GTGGTCAGGGAGG	.............	.............	.;.;.;.;.;.;.;.;.;.;.;.;.	3	NA	NA	NA	No	1	52.9749	34.14735
1	203226073	CM	-	GTGGCCAGGGAAG	GTGGCCAGGGAAG	GTGGCCAGGGAAG	GTGGTCAGGGAAG	.............	.............	.;.;.;.;.;.;.;.;.;.;.;.;.	2	NA	NA	NA	No	0	0.122	0
1	203265667	CM	+	CTTCCCTGACCAC	CTTCCCTGACCAC	CTTCCCTGACCAC	CTTCCCTGACCAC	.............	.............	.;.;.;.;.;.;.;.;.;.;.;.;.	3	NA	NA	NA	No	0	0.1678	3.0388
1	203270009	HM	+	CCTCCCTAACCAC	CCTCCCTAACCAC	CCTCCCTAACCAC	CCTCCCTAACCAC	.............	.............	.;.;.;.;.;.;.;.;.;.;.;.;.	3	NA	NA	NA	No	1	13.7565	3.0388
1	203294593	HM	+	CCTCCCTCCCCAC	CCTCCCTCCCCAC	CCTCCCTCCCCAC	CCTCCCTCCCCAC	.............	.............	.;.;.;.;.;.;.;.;.;.;.;.;.	2	NA	NA	NA	No	0	1.4336	3.76705
1	203377818	CM	-	GTGGGGAGGGAAG	GTGGGGAGGGAAG	GTGGGGAGGGAAG	GTGGGGAGGGAAG	.............	.............	.;.;.;.;.;.;.;.;.;.;.;.;.	2	NA	NA	NA	No	0	3.096	0.04195
1	203552939	HM	-	GTGGGAAGGGAGG	GTGGGAACGGAGG	GTGGGAACGGAGG	GTGGGAAGGGAGG	.............	.............	.;.;.;.;.;.;.;.;.;.;.;.;.	1	NA	NA	NA	No	0	4.1254	3.8357
1	203646457	HM	+	CCTCCCTTCCCAC	CCAACCTTCCCAC	CCAACCTTCCCAC	CCTCCCTTCCCAC	.............	........T....	.;.;.;.;.;.;.;.;0.00;.;.;.;.	1	NA	NA	NA	No	1	16.5475	19.47955
1	204317573	CM	-	GTGGGAAGGGAAG	TTGGGAAGGGAAG	TTGGGAAGGGAAG	GTGGGAAGGGAAA	.............	.............	.;.;.;.;.;.;.;.;.;.;.;.;.	2	NA	NA	NA	No	0	0.2821	0
1	204336539	CM	+	CTTCCCTTCCCAC	CTTCCCTTCCCAC	CTTCCCTTCCCAC	CTTCCCTTCCCAC	.............	.............	.;.;.;.;.;.;.;.;.;.;.;.;.	3	NA	NA	NA	No	0	2.0894	0
1	204597120	HM	-	GTGGGGAGGGAGG	GTGGGGAGGGAGG	GTGGGGAGGGAGG	GTGGGGAGGGAGG	.............	.............	.;.;.;.;.;.;.;.;.;.;.;.;.	3	NA	NA	NA	No	0	0.2821	2.15425
1	204808854	CM	-	GTGGAAAGGGAAG	GTGGAAAGGGAAG	GTGGAAAGGGAAG	GTGGAAAGGGAAG	.............	.............	.;.;.;.;.;.;.;.;.;.;.;.;.	2	NA	NA	NA	No	0	0.2364	0
1	204840120	CM	+	CTTCCCTCCCCAC	CTTCCCTCCCCAC	CTTCCCTCCCCAC	CTTCCCTCCCCAC	.............	........A.G..	.;.;.;.;.;.;.;.;0.00;.;0.00;.;.	3	NA	NA	NA	No	0	0.3584	0
1	205001613	HM	+	CCTCCCTCCCCAC	CCTCCCTCCCCAC	CCTCCCTCCCCAC	CCTCCCTCCCCAC	.............	.............	.;.;.;.;.;.;.;.;.;.;.;.;.	2	NA	NA	NA	No	0	2.6232	0
1	205173158	HM	-	GTGGTTAGGGAGG	GTGGTTAGGGAGG	GTGGTTAGGGAGG	GTGGTTAGGGAGG	.............	.............	.;.;.;.;.;.;.;.;.;.;.;.;.	2	NA	NA	NA	No	0	0.0305	0
1	205254161	HM	-	GTGGAGAGGGAGG	GTGGAGAGGGAGG	GTGGAGAGGGAGG	GTGGAGAGGGAGG	.............	.............	.;.;.;.;.;.;.;.;.;.;.;.;.	2	NA	NA	NA	No	0	0.7473	1.56325
1	205344268	CM	+	CTTCCCTCCCCAC	CTTCCCTCCCCAC	CTTCCCTCCCCAC	CTTCCCTCCCCAC	.............	.....G.......	.;.;.;.;.;0.00;.;.;.;.;.;.;.	2	NA	NA	NA	No	0	0.5948	0
1	205452688	HM	+	CCTCCCTCTCCAC	CCTCCCTCTCCAC	CCTCCCTCTCCAC	CCTCCCTTTCCAC	.............	.............	.;.;.;.;.;.;.;.;.;.;.;.;.	1	NA	NA	NA	No	0	1.8149	9.1469
1	205453448	CM	+	CTTCCCTGACCAC	CTTCCCTGACCAC	CTTCCCTGACCAC	CTTCCCTGACCAC	.............	.............	.;.;.;.;.;.;.;.;.;.;.;.;.	1	NA	NA	NA	No	0	1.5022	9.1431
1	205578498	CM	+	CTTCCCTGCCCAC	CTTCCCTGCCCAC	CTTCCCTGCCCAC	CTTCCCTGCCCAC	.............	.............	.;.;.;.;.;.;.;.;.;.;.;.;.	3	NA	NA	NA	No	0	3.3934	1.4527
1	205627404	CM	-	GTGGTTAGGGAAG	GTGGTTAGGGAAG	GTGGTTAGGGAAG	GTGGTTAGGGAAG	.............	.............	.;.;.;.;.;.;.;.;.;.;.;.;.	2	NA	NA	NA	No	1	3.1036	0
1	205690234	HM	-	GTGGCGAGGGAGG	GTGGCGAGGGAGG	GTGGCGAGGGAGG	GTGGCGAGGGAGG	.............	.CA..A.......	.;0.02;0.01;.;.;0.04;.;.;.;.;.;.;.	2	NA	NA	NA	No	0	0.061	0
1	205769949	HM	+	CCTCCCTTCCCAC	CCTCCCTTCCCAC	CCTCCCTTCCCAC	CCTCCCTTCCCAC	.............	.....T.......	.;.;.;.;.;0.02;.;.;.;.;.;.;.	2	NA	NA	NA	No	0	0.4194	0
1	205781667	HM	+	CCTCCCTCACCAC	CCTCCCTCACCAC	CCTCCCTCACCAC	CCTCCCTCACCAC	.............	.............	.;.;.;.;.;.;.;.;.;.;.;.;.	2	NA	NA	NA	No	0	0.1983	0
1	206224353	HM	+	CCTCCCTTGCCAC	CCTCCCCTGCCAC	CCTCCCCTGCCAC	CCTCCCTTGCCAC	.............	.............	.;.;.;.;.;.;.;.;.;.;.;.;.	3	NA	NA	NA	No	0	1.8683	1.95215
1	206672440	HM	-	GTGGAAAGGGAGG	GTGGAAAGGGAGG	GTGGAAAGGGAGG	GTGGAAAGGGAGG	.............	.............	.;.;.;.;.;.;.;.;.;.;.;.;.	2	NA	NA	NA	No	0	0.7626	0
1	206832864	HM	-	GTGGACAGGGAGG	GTGGACAGGGAGG	GTGGACAGGGAGG	GTGGACAGGGAGG	.............	.............	.;.;.;.;.;.;.;.;.;.;.;.;.	2	NA	NA	NA	No	0	0.8388	2.48975
1	207107625	HM	+	CCTCCCTTCCCAC	CCTCCCTTCCCAC	CCTCCCTTCCCAC	CCTCCCTTCCCAC	.............	.............	.;.;.;.;.;.;.;.;.;.;.;.;.	3	NA	NA	NA	No	0	0.2593	0
1	207115306	HM	+	CCTCCCTCACCAC	CCTCCCTCACCAC	CCTCCCTCACCAC	CCTCCCTCACCAC	.............	.............	.;.;.;.;.;.;.;.;.;.;.;.;.	2	NA	NA	NA	No	0	0.2516	0
1	207129297	CM	-	GTGGTCAGGGAAG	GTGGTCAGGGAAG	GTGGTCAGGGAAG	GTGGTCAGGGAAG	.............	.............	.;.;.;.;.;.;.;.;.;.;.;.;.	2	NA	NA	NA	No	0	0.2135	0
1	208645000	HM	-	GTGGGGAGGGAGG	GTGGGGAGGGAGG	GTGGGGAGGGAGG	GTGGGGAGGGAGG	.............	.............	.;.;.;.;.;.;.;.;.;.;.;.;.	2	NA	NA	NA	No	0	1.487	10.61485
1	208719966	CM	+	CTTCCCTTCCCAC	CTTCCCTTCCCAC	CTTCCCTTCCCAC	CTTCCCTTCCCAC	.............	.............	.;.;.;.;.;.;.;.;.;.;.;.;.	3	NA	NA	NA	No	0	1.853	0
1	209347766	HM	-	GTGGGCAGGGAGG	GTGGGCAGGGAGG	GTGGGCAGGGAGG	NNNNNNNNNNNNN	.............	.............	.;.;.;.;.;.;.;.;.;.;.;.;.	0	NA	NA	NA	No	0	0.122	0
1	209435801	CM	+	CTTCCCTTCCCAC	CTTCCCTTCCCAC	CTTCCCTTCCCAC	CTTCCCTTCCCAC	.............	.............	.;.;.;.;.;.;.;.;.;.;.;.;.	1	NA	NA	NA	No	0	0.122	0
1	209577776	HM	+	CCTCCCTCACCAC	CCTCCCTCACCAC	CCTCCCTCACCAC	CCTCCCTCACCAC	.............	.............	.;.;.;.;.;.;.;.;.;.;.;.;.	3	NA	NA	NA	No	0	0.1906	0
1	209596541	HM	+	CCTCCCTCCCCAC	CCTCCCTCCCCAC	CCTCCCTCCCCAC	CCTCCCTCCCCAC	.............	.............	.;.;.;.;.;.;.;.;.;.;.;.;.	1	NA	NA	NA	No	1	1.9369	2.39065
1	209949098	CM	-	GTGGGGAGGGAAG	GTGGGGAGGGAAG	GTGGGGAGGGAAG	GTGGGGAGGGAAG	.............	.............	.;.;.;.;.;.;.;.;.;.;.;.;.	2	NA	NA	NA	No	1	0.2669	1.079
1	210013251	CM	-	GTGGTTAGGGAAG	GTGGTTAGGGAAG	GTGGTTAGGGAAG	GTGGTTAGGGAAG	.............	.............	.;.;.;.;.;.;.;.;.;.;.;.;.	2	NA	NA	NA	No	0	0.0229	0
1	210034849	HM	-	GTGGAGAGGGAGG	GTGGAGAGGGAGG	GTGGAGAGGGAGG	CTGGAGAGGGAGG	.............	.............	.;.;.;.;.;.;.;.;.;.;.;.;.	2	NA	NA	NA	No	0	0.3203	2.3182
1	210067323	CM	+	CTTCCCTGACCAC	CTTCCCTGACCAC	CTTCCCTGACCAC	CTTCCCTGACCAC	.............	.............	.;.;.;.;.;.;.;.;.;.;.;.;.	3	NA	NA	NA	No	0	1.1667	0.18685
1	211009868	CM	+	CTTCCCTGTCCAC	CTTCCCTGTCCAC	CTTCCCTGTCCAC	CTTCCCTGTCCAC	.............	.............	.;.;.;.;.;.;.;.;.;.;.;.;.	2	NA	NA	NA	No	0	0.1906	0
1	211081131	CM	-	GTGGCCAGGGAAG	GTGGCCAGGGAAG	GTGGCCAGGGAAG	GTGGCCAGGGAAG	.............	.A.......T...	.;0.00;.;.;.;.;.;.;.;0.00;.;.;.	2	NA	NA	NA	No	1	55.3922	10.90075
1	211714905	CM	+	CTTCCCTGACCAC	CTTCCCTGACCAC	CTTCCCTGACCAC	CTTCCCTGACCAC	.............	.............	.;.;.;.;.;.;.;.;.;.;.;.;.	3	NA	NA	NA	No	0	0.7778	0.2021
1	212010204	HM	+	CCTCCCTCCCCAC	CCTCCCTCCCCAC	CCTCCCTCCCCAC	CCTCCCTCCCCAC	.............	............T	.;.;.;.;.;.;.;.;.;.;.;.;0.00	3	NA	NA	NA	No	0	0.0305	0.2135
1	212084499	HM	+	CCTCCCTGACCAC	CCTCCCTGACCAC	CCTCCCTGACCAC	CCTCCCTGACCAC	.............	.............	.;.;.;.;.;.;.;.;.;.;.;.;.	2	NA	NA	NA	No	0	0.2516	0.21355
1	212097750	HM	+	CCTCCCTCACCAC	CCTCCCTCACCAC	CCTCCCTCACCAC	CCTCCCTCACCAC	.............	.............	.;.;.;.;.;.;.;.;.;.;.;.;.	2	NA	NA	NA	No	1	6.375	0.8388
1	212556423	HM	-	GTGGATAGGGAGG	GTGGATAGGGAGG	GTGGATAGGGAGG	GTGGATAGGGAGG	.............	.....C.......	.;.;.;.;.;0.00;.;.;.;.;.;.;.	3	NA	NA	NA	No	0	1.853	0
1	212659265	CM	+	CTTCCCTCCCCAC	CTTCCCTCCCCAC	CTTCCCTCCCCAC	CTTCCCTCCCCAC	.............	.............	.;.;.;.;.;.;.;.;.;.;.;.;.	3	NA	NA	NA	No	0	0.3126	0
1	212846812	HM	+	CCTCCCTATCCAC	CCTCCCTATCCAC	CCTCCCTATCCAC	CCTCCCTATCCAC	.............	.............	.;.;.;.;.;.;.;.;.;.;.;.;.	3	NA	NA	NA	No	0	0.4499	0.55665
1	212862392	CM	+	CTTCCCTGACCAC	CTTCCCTGACCAC	CTTCCCTGACCAC	CTTCCCTGACCAC	.............	.............	.;.;.;.;.;.;.;.;.;.;.;.;.	3	NA	NA	NA	No	0	1.7615	1.41075
1	212930239	CM	-	GTGGGGAGGGAAG	GTGGGGAGGGAAG	GTGGGGAGGGAAG	GTGGGGAGGGAAG	.............	..C..........	.;.;0.00;.;.;.;.;.;.;.;.;.;.	2	NA	NA	NA	No	0	0	0
1	212992736	HM	+	CCTCCCTCCCCAC	CCTCCCTCGCCAC	CCTCCCTCCCCAC	CCTCCCTCCCCAC	.............	........C....	.;.;.;.;.;.;.;.;0.63;.;.;.;.	2	NA	NA	NA	No	0	0.0076	0
1	213372943	HM	+	CCTCCCTTGCCAC	CCTCCCTTGCCAC	CCTCCATTGCCAC	CCTCCCTTGCCAC	.............	..........A..	.;.;.;.;.;.;.;.;.;.;0.00;.;.	2	NA	NA	NA	No	0	0.0153	0.17155
1	213547917	HM	-	GTGGAGAGGGAGG	GTGGAGAGGGAGG	GTGGAGAGGGAGG	GTGGAGAGGGAGG	.............	.............	.;.;.;.;.;.;.;.;.;.;.;.;.	3	NA	NA	NA	No	0	1.0142	4.7355
1	213590923	HM	-	GTGGGAAGGGAGG	GTGGGAAGGGAGG	GTGGGAATGGAGG	GTGGGAAGGGAGG	.............	.............	.;.;.;.;.;.;.;.;.;.;.;.;.	2	NA	NA	NA	No	0	1.0066	5.5972
1	213781554	HM	-	GTGGGGAGGGAGG	GTGGGGAGGGAGG	GTGGGGAGGGAGG	GTGGGGAGGGAGG	.............	.............	.;.;.;.;.;.;.;.;.;.;.;.;.	2	NA	NA	NA	No	1	24.6154	16.66955
1	214018708	HM	+	CCTCCCTGGCCAC	CCTCCCTGGCCAC	CCTCCCTGGCCAC	CCTCCCTGGCCAC	.............	.............	.;.;.;.;.;.;.;.;.;.;.;.;.	2	NA	NA	NA	No	0	0.7016	0
1	214028832	CM	+	CTTCCCTCTCCAC	CTTCCCTCTCCAC	CTTCCCTCTCCAC	CTTCCCTCTCCAC	.............	.............	.;.;.;.;.;.;.;.;.;.;.;.;.	3	NA	NA	NA	No	0	0.1983	0
1	214133493	CM	+	CTTCCCTTTCCAC	CTTCCCTTTCCAC	CTTCCCTTTCCAC	CTTCCCTTTCCAC	.............	.............	.;.;.;.;.;.;.;.;.;.;.;.;.	3	NA	NA	NA	No	0	0.0229	0
1	214290625	CM	-	GTGGTCAGGGAAG	GTGGTCAGGGAAG	GTGGTCAGGGAAG	GTGGTCAGGGAAG	.............	A............	0.01;.;.;.;.;.;.;.;.;.;.;.;.	2	NA	NA	NA	No	1	0.4652	0
1	214313670	CM	+	CTTCCCTGGCCAC	CTTCCCTGGCCAC	CTTCCCTGGCCAC	CTTCCCTGGCCAC	.............	.............	.;.;.;.;.;.;.;.;.;.;.;.;.	3	NA	NA	NA	No	0	1.975	0.93795
1	214996820	HM	-	GTGGGTAGGGAGG	GTGGGTAGGGAGG	GTGGGTAGGGAGG	GTGGGTAGGGAGG	.............	.............	.;.;.;.;.;.;.;.;.;.;.;.;.	2	NA	NA	NA	No	1	4.2017	2.69185
1	215016580	CM	+	CTTCCCTGACCAC	CTTCCCTGACCAC	CTTCCCTGACCAC	CTTCCCTGACCAC	.............	.............	.;.;.;.;.;.;.;.;.;.;.;.;.	2	NA	NA	NA	No	0	0.5033	3.096
1	215163064	CM	+	CTTCCCTGACCAC	CTTCCCTGACCAC	CTTCCCTGACCAC	-------------	.............	.............	.;.;.;.;.;.;.;.;.;.;.;.;.	0	NA	NA	NA	No	1	2.2495	3.59165
1	215348992	HM	+	CCTCCCTTCCCAC	CCTCCCTTCCCAC	CCTCCCTTCCCAC	CCTCCCTTCCCAC	.............	.............	.;.;.;.;.;.;.;.;.;.;.;.;.	2	NA	NA	NA	No	0	0	0.6672
1	215957283	CM	+	CTTCCCTGCCCAC	CTTCCCTGCCCAC	CTTCCCTGCCCAC	CTTCCCTGCCCAC	.............	.............	.;.;.;.;.;.;.;.;.;.;.;.;.	3	NA	NA	NA	No	0	0.1906	0
1	217268871	HM	-	GTGGGGAGGGAGG	GTGGGGAGGGAGG	GTGGGGAGGGAGG	CTGGGGAGGGAGG	.............	.............	.;.;.;.;.;.;.;.;.;.;.;.;.	3	NA	NA	NA	No	0	0.305	0
1	217432917	CM	+	CTTCCCTTCCCAC	CTTGCCTTCCCAC	CTTGCCTTCCCAC	CTTCCCTTCCCAC	.............	.............	.;.;.;.;.;.;.;.;.;.;.;.;.	3	NA	NA	NA	No	0	0.1983	0
1	217464739	CM	+	CTTCCCTCCCCAC	CTTCCCTCCCCAC	CTTCCCTCCCCAC	CTTCCCTCCCCAC	.............	....T........	.;.;.;.;0.00;.;.;.;.;.;.;.;.	3	NA	NA	NA	No	0	0.0229	0
1	217621848	HM	+	CCTCCCTTACCAC	CCTCCCTTACCAC	CCTCCCTTACCAC	CCTCCCTTACCAC	.............	.........T...	.;.;.;.;.;.;.;.;.;0.04;.;.;.	1	NA	NA	NA	No	1	10.7368	4.21695
1	217789777	CM	+	CTTCCCTCTCCAC	CTTCCCTCTCCAC	CTTCCCTCTCCAC	CTTCCCTCTCCAC	.............	.............	.;.;.;.;.;.;.;.;.;.;.;.;.	3	NA	NA	NA	No	0	0.1296	0
1	218159219	HM	+	CCTCCCTCACCAC	CCTCCCTCACCAC	CCTCCCTCACCAC	CCTCCCTCACCAC	.............	...........G.	.;.;.;.;.;.;.;.;.;.;.;0.01;.	3	NA	NA	NA	No	0	0.5795	0.40795
1	218662199	CM	+	CTTCCCTCTCCAC	CTTCCCTCTCCAC	CTTCCCTCTCCAC	CTTCCCTCTCCAC	.............	.............	.;.;.;.;.;.;.;.;.;.;.;.;.	3	NA	NA	NA	No	0	0.0458	0
1	219056025	HM	-	GTGGGTAGGGAGG	GTGGGTAGGGAGG	GTGGGTAGGGAGG	GTGGGTAGGGAGG	.............	...........A.	.;.;.;.;.;.;.;.;.;.;.;0.01;.	2	NA	NA	NA	No	1	23.1665	14.79745
1	220204553	CM	-	GTGGGTAGGGAAG	GTGGGTAGGGAAG	GTGGGTAGGGAAG	GTGGGTAGGGAAG	.............	.............	.;.;.;.;.;.;.;.;.;.;.;.;.	3	NA	NA	NA	No	0	0.0458	0.2631
1	220365229	CM	+	CTTCCCTTCCCAC	CTTCCCTTCCCAC	CTTCCCTTCCCAC	CTTCCCTTCCCAC	.............	.............	.;.;.;.;.;.;.;.;.;.;.;.;.	3	NA	NA	NA	No	0	0.1906	0
1	220457062	HM	+	CCTCCCTCCCCAC	CCTCCCTCCCCAC	CCTCCCTCCCCAC	CCTCCCTCCCCAC	.............	.............	.;.;.;.;.;.;.;.;.;.;.;.;.	3	NA	NA	NA	No	1	1.792	0.4728
1	220667767	CM	+	CTTCCCTACCCAC	CTTGCCTACCCAC	CTTCCCTACCCAC	CTTCCCTACCCAC	.............	...C.........	.;.;.;0.09;.;.;.;.;.;.;.;.;.	1	NA	NA	NA	No	0	1.182	0.4423
1	220790679	HM	-	GTGGGTAGGGAGG	GTGGGTAGGGAGG	GTGGGTAGGGAGG	GTGGGTAGGGAGG	.............	.............	.;.;.;.;.;.;.;.;.;.;.;.;.	3	NA	NA	NA	No	0	0.0686	0
1	220803879	CM	+	CTTCCCTTCCCAC	CTTCCCTTCCCAC	CTTCCCTTCCCAC	CTTCCCTTCCCAC	.............	.............	.;.;.;.;.;.;.;.;.;.;.;.;.	3	NA	NA	NA	No	0	0.0076	0
1	220819354	CM	+	CTTCCCTCACCAC	CTTCCCTCACCAC	CTTCCCTCACCAC	CTTCCCTCACCAC	.............	.............	.;.;.;.;.;.;.;.;.;.;.;.;.	2	NA	NA	NA	No	0	0.0381	0
1	220920216	HM	-	GTGGGCAGGGAGG	GTGGGCAGGGAGG	GTGGGCAGGGAGG	GTGGGGAGGGAGG	.............	.............	.;.;.;.;.;.;.;.;.;.;.;.;.	3	NA	NA	NA	No	0	0.549	0.3622
1	221096532	CM	+	CTTCCCTGGCCAC	CTTCCCTGGCCAC	CTTCCCTGGCCAC	CTTCCCTGGCCAC	.............	.............	.;.;.;.;.;.;.;.;.;.;.;.;.	3	NA	NA	NA	No	0	0.1373	0
1	221135876	CM	-	GTGGCCAGGGAAG	GTGGCCAGGGAAG	GTGGCCAGGGAAG	GTGGCCAGGGAAG	.............	.............	.;.;.;.;.;.;.;.;.;.;.;.;.	3	NA	NA	NA	No	0	0.2211	0.32025
1	221280497	CM	+	CTTCCCTCTCCAC	CTTCCCTCTCCAC	CTTCCCTCTCCAC	CTTCCCTCTCCAC	.............	.............	.;.;.;.;.;.;.;.;.;.;.;.;.	2	NA	NA	NA	No	0	0.0229	0.713
1	221410570	CM	-	GTGGTTAGGGAAG	GTGGTTAGGGAAG	GTGGTTAGGGAAG	GTGGTTAGGGAAG	.............	.............	.;.;.;.;.;.;.;.;.;.;.;.;.	3	NA	NA	NA	No	0	0.3813	0.31265
1	221600288	HM	-	GTGGCTAGGGAGG	GTGGCTAGGGAGG	GTGGCTAGGGAGG	GTGGCTAGGGAGG	.............	.............	.;.;.;.;.;.;.;.;.;.;.;.;.	2	1	221600199	221600557	THE1B	0	0.366	1.24675
1	223317624	HM	+	CCTCCCTGCCCAC	CCTCCCTGCCCAC	CCTCCCTGCCCAC	CCTCCCTGCCCAC	.............	.............	.;.;.;.;.;.;.;.;.;.;.;.;.	1	NA	NA	NA	No	0	0.7244	0.6558
1	223317658	HM	-	GTGGAGAGGGAGG	GTGGAGAGGGAGG	GTGGAGAGGGAGG	GTGGAGAGGGAGG	.............	.............	.;.;.;.;.;.;.;.;.;.;.;.;.	3	NA	NA	NA	No	0	0.7244	0.6558
1	223467816	CM	+	CTTCCCTCCCCAC	CTTCCCTCCCCAC	CTTCCCTCCCCAC	CTTCCCTCCCCAC	.............	.............	.;.;.;.;.;.;.;.;.;.;.;.;.	3	NA	NA	NA	No	0	0.122	1.0523
1	223470562	CM	-	GTGGAGAGGGAAG	GTGGAGAGGGAAG	GTGGAGAGGGAAG	GTGGAGAGGGAAG	.............	.............	.;.;.;.;.;.;.;.;.;.;.;.;.	3	NA	NA	NA	No	0	0.2211	0.2326
1	223532750	HM	+	CCTCCCTCCCCAC	CCTCCCTCCCCAC	CCTCCCTCCCCAC	CCTCCCTCCCCAC	.............	.............	.;.;.;.;.;.;.;.;.;.;.;.;.	2	NA	NA	NA	No	0	0.1068	0
1	223828134	CM	+	CTTCCCTATCCAC	CTTCCCTATCCAC	CTTCCCTATCCAC	CTTCCCTATCCAC	.............	.............	.;.;.;.;.;.;.;.;.;.;.;.;.	3	NA	NA	NA	No	0	0.4652	0.4842
1	223829328	HM	+	CCTCCCTCTCCAC	CCTCCCTCTCCAC	CCTCCCTCTCCAC	CCTCCCTCTCCAC	.............	.........T...	.;.;.;.;.;.;.;.;.;0.00;.;.;.	2	NA	NA	NA	No	0	0.1373	0.48805
1	224517597	CM	-	GTGGGTAGGGAAG	GTGGGTAGGGAAG	GTGGGTAGGGAAG	GTGGGTAGGGAAG	.............	.............	.;.;.;.;.;.;.;.;.;.;.;.;.	3	NA	NA	NA	No	0	0.0381	0
1	225301419	CM	+	CTTCCCTTTCCAC	CTTCCCTTTCCAC	CTTCCCTTTCCAC	CTTCCCTTTCCAC	.............	.............	.;.;.;.;.;.;.;.;.;.;.;.;.	1	NA	NA	NA	No	0	0.244	0
1	225389990	CM	-	GTGGGTAGGGAAG	GTGGGTAGGGAAG	GTGGGTAGGGAAG	GTGGGTAGGGAAG	.............	....A........	.;.;.;.;0.03;.;.;.;.;.;.;.;.	1	NA	NA	NA	No	0	0.0305	0.25165
1	225959506	CM	+	CTTCCCTCCCCAC	CTTCCCTCCCCAC	CTTCCCTCCCCAC	CTTCCCTCCCCAC	.............	.............	.;.;.;.;.;.;.;.;.;.;.;.;.	2	NA	NA	NA	No	0	0.6253	7.59505
1	225999701	CM	-	GTGGAAAGGGAAG	GTGGAAAGGGAAG	GTGGAAAGGGAAG	GTGGAAAGGGAAG	.............	.........A...	.;.;.;.;.;.;.;.;.;0.01;.;.;.	2	NA	NA	NA	No	0	0.7931	5.7459
1	226040738	CM	-	GTGGTCAGGGAAG	GTGGTCAGGGAAG	GTGGTCAGGGAAG	GTGGTCAGGGAAG	.............	.............	.;.;.;.;.;.;.;.;.;.;.;.;.	3	NA	NA	NA	No	0	0.8693	0
1	226076903	CM	-	GTGGGGAGGGAAG	GTGGGGAGGGAAG	GTGGGGAGGGAAG	GTGGGGAGGGAAG	.............	.............	.;.;.;.;.;.;.;.;.;.;.;.;.	1	NA	NA	NA	No	0	0.3584	0.01145
1	226402582	CM	-	GTGGTTAGGGAAG	GTGGTTAGGGAAG	GTGGTTAGGGAAG	GTGGTTAGGGAAG	.............	.............	.;.;.;.;.;.;.;.;.;.;.;.;.	1	NA	NA	NA	No	0	0.3965	0.16015
1	226484781	CM	+	CTTCCCTGACCAC	CTTCCCTGACCAC	CTTCCCTGACCAC	CTTCCCTGACCAC	.............	.............	.;.;.;.;.;.;.;.;.;.;.;.;.	2	NA	NA	NA	No	0	0.0458	0
1	226553597	CM	-	GTGGGCAGGGAAG	GTGGGCAGGGAAG	GTGGGCAGGGAAG	GTGGGCAGGGAAG	.............	.............	.;.;.;.;.;.;.;.;.;.;.;.;.	2	NA	NA	NA	No	0	0.0915	0
1	226641463	HM	-	GTGGCTAGGGAGG	GTGGCTAGGGAGG	GTGGCTAGGGAGG	GTGGCTAGGGAGG	.............	...T.........	.;.;.;0.00;.;.;.;.;.;.;.;.;.	3	NA	NA	NA	No	0	0.8617	0.8045
1	226941463	CM	-	GTGGTCAGGGAAG	GTGGTCAGGGAAG	GTGGTCAGGGAAG	GTGGTCAGGGAAG	.............	.............	.;.;.;.;.;.;.;.;.;.;.;.;.	1	NA	NA	NA	No	0	0.2898	0
1	227173337	CM	-	GTGGGAAGGGAAG	GTGGGAAGGGAAG	GTGGGAAGGGAAG	GTGGGAAGGGAAG	.............	.............	.;.;.;.;.;.;.;.;.;.;.;.;.	2	NA	NA	NA	No	0	0.5719	0
1	227409240	HM	+	CCTCCCTTCCCAC	CCTCCCTTCCCAC	CCTCCCTTCCCAC	CCTCCCTTCCCAC	.............	.............	.;.;.;.;.;.;.;.;.;.;.;.;.	2	NA	NA	NA	No	0	0.1449	0.00765
1	227573357	HM	-	GTGGGGAGGGAGG	GTGGGGAGGGAGG	GTGGGGAGGGAGG	GTGGGGAGGGAGG	.............	.............	.;.;.;.;.;.;.;.;.;.;.;.;.	3	NA	NA	NA	No	0	0.0763	0
1	227719994	CM	-	GTGGGTAGGGAAG	GTGGGTAGGGAAG	GTGGGTAGGGAAG	-------------	.............	.............	.;.;.;.;.;.;.;.;.;.;.;.;.	0	NA	NA	NA	No	0	0.0381	0
1	227967561	CM	+	CTTCCCTATCCAC	CTTCCCTATCCAC	CTTCCCTATCCAC	CTTCCCTATCCAC	.............	.............	.;.;.;.;.;.;.;.;.;.;.;.;.	1	NA	NA	NA	No	0	0.3203	0
1	228111803	HM	+	CCTCCCTTCCCAC	CCTCCCTTCCCAC	CCTCCCTTCCCAC	CCTCCCTTCCCAC	.............	.............	.;.;.;.;.;.;.;.;.;.;.;.;.	1	NA	NA	NA	No	0	4.9338	4.23985
1	228113570	HM	-	GTGGGCAGGGAGG	GTGGGCAGGGAGG	GTGGGCAGGGAGG	GTGGGCAGGGAGG	.............	.............	.;.;.;.;.;.;.;.;.;.;.;.;.	2	NA	NA	NA	No	0	0.5795	4.23985
1	228250315	HM	+	CCTCCCTCCCCAC	CCTCCCTCCCCAC	CCTCCCTCCCCAC	CCTCCCTCCCCAC	.............	.............	.;.;.;.;.;.;.;.;.;.;.;.;.	2	NA	NA	NA	No	0	0.1754	0.0915
1	228343747	HM	-	GTGGGGAGGGAGG	GTGGGGAGGGAGG	GTGGGGAGGGAGG	GTGGGGAGGGAGG	.............	.............	.;.;.;.;.;.;.;.;.;.;.;.;.	1	NA	NA	NA	No	0	0.0763	0
1	228550768	HM	-	GTGGACAGGGAGG	GTGGACAGGGAGG	GTGGACAGGGAGG	GTGGACAGGGAGG	.............	.............	.;.;.;.;.;.;.;.;.;.;.;.;.	2	NA	NA	NA	No	0	0.5338	0
1	228555986	HM	-	GTGGAGAGGGAGG	GTGGAGAGGGAGG	GTGGAGAGGGAGG	GTGGAGAGGGAGG	.............	.............	.;.;.;.;.;.;.;.;.;.;.;.;.	2	NA	NA	NA	No	0	0.5643	0
1	228681131	CM	-	GTGGTCAGGGAAG	GTGGTCAGGGAAG	GTGGTCAGGGAAG	GTGGTCAGGGAAG	.............	.............	.;.;.;.;.;.;.;.;.;.;.;.;.	1	NA	NA	NA	No	0	0.0915	0
1	229199561	CM	+	CTTCCCTCTCCAC	CTTCCCTCTCCAC	CTTCCCTCTCCAC	CTTCCCTCTCCAC	.............	.............	.;.;.;.;.;.;.;.;.;.;.;.;.	2	NA	NA	NA	No	0	0.7321	0.1182
1	229209348	CM	-	GTGGGCAGGGAAG	GTGGGCAGGGAAG	GTGGGCAGGGAAG	GTGGGCAGGGAAG	.............	.............	.;.;.;.;.;.;.;.;.;.;.;.;.	1	NA	NA	NA	No	0	1.06	0
1	229255034	CM	-	GTGGTCAGGGAAG	GTGGTCAGGGAAG	GTGGTCAGGGAAG	GTGGTCAGGGAAG	.............	.............	.;.;.;.;.;.;.;.;.;.;.;.;.	3	NA	NA	NA	No	1	2.2038	0
1	229282533	CM	+	CTTCCCTTCCCAC	CTTCCCTTCCCAC	CTTCCCTTCCCAC	CTTCCCTTCCCAC	.............	.............	.;.;.;.;.;.;.;.;.;.;.;.;.	2	NA	NA	NA	No	0	0.488	0
1	229569223	HM	+	CCTCCCTGACCAC	CCTCCCTGACCAC	CCTCCCTGACCAC	CCTCCCTGACCAC	.............	.............	.;.;.;.;.;.;.;.;.;.;.;.;.	3	NA	NA	NA	No	0	0.3584	9.33375
1	229572737	HM	-	GTGGCCAGGGAGG	GTGGCCAGGGAGG	GTGGCCAGGGAGG	GTGGCCAGGGAGG	.............	.............	.;.;.;.;.;.;.;.;.;.;.;.;.	3	NA	NA	NA	No	0	0.0839	0
1	229835121	HM	-	GTGGAAAGGGAGG	GTGGAAAGGGAGG	GTGGAAAGGGAGG	GTGGAAAGGGAGG	.............	.............	.;.;.;.;.;.;.;.;.;.;.;.;.	3	NA	NA	NA	No	0	3.5306	0
1	229987731	HM	-	GTGGAGAGGGAGG	GTGGAGAGGGAGG	GTGGAGAGGGAGG	GTGGAGAGGGAGG	.............	.............	.;.;.;.;.;.;.;.;.;.;.;.;.	3	NA	NA	NA	No	0	0.5643	0
1	230110908	CM	-	GTGGTCAGGGAAG	GTGGTCAGGGAAG	GTGGTCAGGGAAG	GTGGTCAGGGAAG	.............	.......A.....	.;.;.;.;.;.;.;0.00;.;.;.;.;.	2	NA	NA	NA	No	0	0.0381	1.1019
1	230206202	CM	-	GTGGAAAGGGAAG	GTGGAAAGGGAAG	GTGGAAAGGGAAG	GTGGAAAGGGAAG	.............	.............	.;.;.;.;.;.;.;.;.;.;.;.;.	3	NA	NA	NA	No	0	0.8464	0
1	230826054	HM	+	CCTCCCTCCCCAC	CCTCCCTCCCCAC	CCTCCCTCCCCAC	CCTCCCTCCCCAC	.............	.............	.;.;.;.;.;.;.;.;.;.;.;.;.	2	NA	NA	NA	No	0	0.3432	0
1	231339484	HM	-	GTGGCCAGGGAGG	GTGGCCAGGGAGG	GTGGCCAGGGAGG	GTGGCCAGGGAGG	.............	.............	.;.;.;.;.;.;.;.;.;.;.;.;.	3	NA	NA	NA	No	0	1.2048	0
1	231515661	CM	+	CTTCCCTGCCCAC	CTTCCCTGCCCAC	CTTCCCTGCCCAC	CTTCCCTGCCCAC	.............	.............	.;.;.;.;.;.;.;.;.;.;.;.;.	2	NA	NA	NA	No	0	0	0
1	231831489	CM	-	GTGGGTAGGGAAG	GTGGGTAGGGAAG	GTGGGTAGGGAAG	GTGGGTAGGGAAG	.............	.............	.;.;.;.;.;.;.;.;.;.;.;.;.	1	NA	NA	NA	No	0	0.5262	2.09705
1	232073732	CM	+	CTTCCCTGACCAC	CTTCCCTGACCAC	CTTCCCTGACCAC	CTTCCCTGACCAC	.............	.............	.;.;.;.;.;.;.;.;.;.;.;.;.	2	NA	NA	NA	No	0	0.427	0
1	232093078	CM	+	CTTCCCTGACCAC	CTTCCCTGACCAC	CTTCCCTGACCAC	CTTCCCTGACCAC	.............	.............	.;.;.;.;.;.;.;.;.;.;.;.;.	3	NA	NA	NA	No	1	6.6648	14.3818
1	232837708	CM	+	CTTCCCTAACCAC	CTTCCCTAACCAC	CTTCCCTAACCAC	CTTCCCTAACCAC	.............	.............	.;.;.;.;.;.;.;.;.;.;.;.;.	3	NA	NA	NA	No	0	1.2506	0
1	233063055	CM	-	GTGGCTAGGGAAG	GTGGCTAGGGAAG	GTGGCTAGGGAAG	GTGGCTAGGGAAG	.............	A............	0.19;.;.;.;.;.;.;.;.;.;.;.;.	2	1	233062963	233063319	THE1B	0	0.0839	0.48425
1	233082092	CM	+	CTTCCCTGACCAC	CTTCCCTGACCAC	CTTCCCTGACCAC	CTTCCCTGACCAC	.............	.............	.;.;.;.;.;.;.;.;.;.;.;.;.	3	NA	NA	NA	No	0	0.1068	0.48805
1	233128027	HM	+	CCTCCCTGACCAC	CCTCCCTGACCAC	CCTCCCTGACCAC	CCTCCCTGACCAC	.............	.............	.;.;.;.;.;.;.;.;.;.;.;.;.	2	NA	NA	NA	No	0	0.5567	1.7539
1	233595121	CM	-	GTGGACAGGGAAG	GTGGACAGGGAAG	GTGGACAGGGAAG	GTGGACAGGGAAG	.............	.............	.;.;.;.;.;.;.;.;.;.;.;.;.	2	NA	NA	NA	No	0	6.1996	0
1	233765044	CM	-	GTGGTCAGGGAAG	GTGGTCAGGGAAG	GTGGTCAGGGAAG	GTGGTCAGGGAAG	.............	..........T..	.;.;.;.;.;.;.;.;.;.;0.00;.;.	2	NA	NA	NA	No	1	5.2464	24.66495
1	233806242	CM	-	GTGGCTAGGGAAG	GTGGCTAGGGAAG	GTGGCTAGGGAAG	GTGGCTAGGGAAG	.............	.............	.;.;.;.;.;.;.;.;.;.;.;.;.	2	1	233806150	233806508	THE1B	0	0.5948	0
1	234001715	CM	+	CTTCCCTGACCAC	CTTCCCTGACCAC	CTTCCCTGACCAC	CTTCCCTGACCAC	.............	.............	.;.;.;.;.;.;.;.;.;.;.;.;.	2	NA	NA	NA	No	0	0.305	0
1	234160043	CM	-	GTGGTGAGGGAAG	GTGGTGAGGGAAG	GTGGTGAGGGAAG	GTGGTGAGGGAAG	.............	.............	.;.;.;.;.;.;.;.;.;.;.;.;.	1	NA	NA	NA	No	0	0.0763	0
1	234341756	HM	-	GTGGAGAGGGAGG	GTGGAGAGGGAGG	GTGGAGAGGGAGG	GTGGAGAGGGAGG	.............	.............	.;.;.;.;.;.;.;.;.;.;.;.;.	3	NA	NA	NA	No	0	1.6776	3.87
1	234710857	CM	+	CTTCCCTGACCAC	CTTCCCTGACCAC	CTTCCCTGACCAC	CTTCT--G--CCT	.............	.............	.;.;.;.;.;.;.;.;.;.;.;.;.	0	NA	NA	NA	No	0	1.1591	0
1	234731718	CM	-	GTGGTCAGGGAAG	GTGGTCAGGGAAG	GTGGTCAGGGAAG	GTGGTCAGGGAAG	.............	.............	.;.;.;.;.;.;.;.;.;.;.;.;.	3	NA	NA	NA	No	0	0.8541	6.2225
1	235016551	CM	-	GTGGATAGGGAAG	GTGGATAGGGAAG	GTGGATAGGGAAG	GTGGATAGGGAAG	.............	.............	.;.;.;.;.;.;.;.;.;.;.;.;.	3	NA	NA	NA	No	1	0.5719	15.60575
1	235142850	CM	+	CTTCCCTTCCCAC	CTTCCCTTCCCAC	CTTCCCTTCCCAC	CTTCCCTTCCCAC	.............	.............	.;.;.;.;.;.;.;.;.;.;.;.;.	3	NA	NA	NA	No	0	4.9338	4.1445
1	235627754	HM	+	CCTCCCTCACCAC	CCTCCCTCACCAC	CCTCCCTCACCAC	CCTCCCTCACCAC	.............	.............	.;.;.;.;.;.;.;.;.;.;.;.;.	2	NA	NA	NA	No	0	0.8693	0
1	235885277	HM	-	GTGGAGAGGGAGG	GTGGAGAGGGAGG	GTGGAGAGGGAGG	GTGGAGAGGGAGG	.............	.............	.;.;.;.;.;.;.;.;.;.;.;.;.	3	NA	NA	NA	No	0	0	0
1	235965858	CM	+	CTTCCCTCACCAC	CTTCCCTCACCAC	CTTCCCTCACCAC	CTTCCCTCACCAC	.............	.............	.;.;.;.;.;.;.;.;.;.;.;.;.	3	NA	NA	NA	No	0	0	0.2097
1	236003542	CM	-	GTGGCCAGGGAAG	GTGGCCAGGGAAG	GTGGCCAGGGAAG	GTGGCCAGGGAAG	.............	.............	.;.;.;.;.;.;.;.;.;.;.;.;.	2	NA	NA	NA	No	0	0.0381	0.2059
1	236004210	HM	-	GTGGTAAGGGAGG	GTGGTAAGGGAGG	GTGGTAAGGGAGG	GTGGTAAGGGAGG	.............	........C....	.;.;.;.;.;.;.;.;0.00;.;.;.;.	3	NA	NA	NA	No	0	0.0305	0.1983
1	236009192	CM	+	CTTCCCTATCCAC	CTTCCCTATCCAC	CTTCCCTATCCAC	CTTCCCTATCCAC	.............	.............	.;.;.;.;.;.;.;.;.;.;.;.;.	2	NA	NA	NA	No	0	0.0305	0.2097
1	236056060	CM	-	GTGGGGAGGGAAG	GTGGGGAGGGAAG	GTGGGGAGGGAAG	GTGGGGAGGGAAG	........A....	.............	.;.;.;.;.;.;.;.;.;.;.;.;.	3	NA	NA	NA	No	0	0.6558	0
1	236781523	CM	+	CTTCCCTAACCAC	CTTCCCTAACCAC	CTTCCCTAACCAC	CTTCCCTAACCCC	.............	.............	.;.;.;.;.;.;.;.;.;.;.;.;.	1	NA	NA	NA	No	1	1.2658	0
1	237161447	HM	+	CCTCCCTGGCCAC	CCTCCCTGGCCAC	CCTCCCTGGCCAC	CCTCCCTGGCCAC	.............	.............	.;.;.;.;.;.;.;.;.;.;.;.;.	1	NA	NA	NA	No	0	7.0155	1.914
1	237193292	HM	-	GTGGTCAGGGAGG	GTGGTCAGGGAGG	GTGGTCAGGGAGG	-------------	.............	.............	.;.;.;.;.;.;.;.;.;.;.;.;.	0	NA	NA	NA	No	1	33.3772	17.1499
1	237210708	HM	+	CCTCCCTATCCAC	CCTCCCTATCCAC	CCTCCCTATCCAC	CCTCCCTATCCGC	.............	.............	.;.;.;.;.;.;.;.;.;.;.;.;.	1	NA	NA	NA	No	1	23.1208	16.4484
1	237680138	HM	+	CCTCCCTTTCCAC	CCTGCCTTTCCAC	CCTGCCTTTCCAC	CCTCCCTTTCCAC	.............	.............	.;.;.;.;.;.;.;.;.;.;.;.;.	3	NA	NA	NA	No	0	1.6548	0
1	237994163	HM	-	GTGGACAGGGAGG	GTGGACAGGGAGG	GTGGACAGGGAGG	GTGGACAGGGAGG	.............	.............	.;.;.;.;.;.;.;.;.;.;.;.;.	2	NA	NA	NA	No	0	0.9761	6.60375
1	238929036	CM	-	GTGGAGAGGGAAG	GTGGAGAGGGAAG	GTGGAGAGGGAAG	GTGGAGAGGGAAG	.............	.............	.;.;.;.;.;.;.;.;.;.;.;.;.	1	NA	NA	NA	No	0	0.61	0
1	239248073	CM	-	GTGGGTAGGGAAG	GTGGGTAGGGAAG	GTGGGTAGGGAAG	GTGGGTAGGGAAG	.............	A............	0.00;.;.;.;.;.;.;.;.;.;.;.;.	2	NA	NA	NA	No	0	0.427	0.8121
1	239299255	HM	-	GTGGCTAGGGAGG	GTGGCTAGGGAGG	GTGGCTAGGGAGG	GTGGCTAGGGAGG	.............	...........C.	.;.;.;.;.;.;.;.;.;.;.;0.02;.	2	1	239299163	239299519	THE1B	1	34.4676	20.8064
1	239974761	CM	+	CTTCCCTCACCAC	CTTCCCTCACCAC	CTTCCCTCACCAC	CTTCCCTCACCAC	.............	.............	.;.;.;.;.;.;.;.;.;.;.;.;.	3	NA	NA	NA	No	0	1.1743	0.42705
1	239983180	CM	+	CTTCCCTCCCCAC	CTTCCCTCCCCAC	CTTCCCTCCCCAC	CTTCCCTCCCTAC	.............	.............	.;.;.;.;.;.;.;.;.;.;.;.;.	2	NA	NA	NA	No	0	4.0721	0.26305
1	240782197	CM	+	CTTCCCTGCCCAC	CTTCCCTGCCCAC	CTTCCCTGCCCAC	CTTCCCTGCCCAC	.............	.............	.;.;.;.;.;.;.;.;.;.;.;.;.	3	NA	NA	NA	No	1	5.0939	7.9077
1	241053342	CM	+	CTTCCCTCCCCAC	CTTCCCTCCCCAC	CTTCCCTCCCCAC	CTTCCCTCCCCAC	.............	.............	.;.;.;.;.;.;.;.;.;.;.;.;.	2	NA	NA	NA	No	0	1.2963	2.1428
1	241162597	CM	+	CTTCCCTGGCCAC	CTTCCCTGGCCAC	CTTCCCTGGCCAC	-------------	.............	.............	.;.;.;.;.;.;.;.;.;.;.;.;.	0	NA	NA	NA	No	0	5.1701	3.83945
1	241306701	CM	-	GTGGCTAGGGAAG	GTGGCTAGGGAAG	GTGGCTAGGGAAG	GTGGCTAGGGAAG	.............	.............	.;.;.;.;.;.;.;.;.;.;.;.;.	1	1	241306609	241306962	THE1B	0	0.061	0
1	241400993	CM	-	GTGGCCAGGGAAG	GTGGCCAGGGAAG	GTGGCCAGGGAAG	GTGGCCAGGGAAG	.............	.............	.;.;.;.;.;.;.;.;.;.;.;.;.	3	NA	NA	NA	No	0	1.3726	1.28875
1	241603937	HM	-	GTGGGGAGGGAGG	GTGGGGAGGGAGG	GTGGGGAGGGAGG	GTGGGGAGGGAGG	.............	.......C.....	.;.;.;.;.;.;.;0.02;.;.;.;.;.	2	NA	NA	NA	No	0	1.7539	0.8655
1	241742140	HM	-	GTGGCTAGGGAGG	GTGGCTAGGGAGG	GTGGCTAGGGAGG	GTGGCTAGGGAGG	.............	.............	.;.;.;.;.;.;.;.;.;.;.;.;.	1	1	241742048	241742409	THE1B	0	0.8693	0
1	241836052	CM	-	GTGGTCAGGGAAG	GTGGTCAGGGAAG	GTGGTCAGGGAAG	GTGGTCAGGGAAG	.............	.............	.;.;.;.;.;.;.;.;.;.;.;.;.	2	NA	NA	NA	No	0	0.5185	0
1	241974625	CM	-	GTGGAGAGGGAAG	GTGGAGAGGGAAG	GTGGAGAGGGAAG	GTGGAGAGGGAAG	.............	.............	.;.;.;.;.;.;.;.;.;.;.;.;.	2	NA	NA	NA	No	0	0.5185	0
1	242625773	HM	-	GTGGGGAGGGAGG	GTGGGGAGGGAGG	GTGGGGAGGGAGG	-------------	.............	.............	.;.;.;.;.;.;.;.;.;.;.;.;.	0	NA	NA	NA	No	1	0.2135	6.4131
1	242718076	CM	-	GTGGAGAGGGAAG	GTGGAGAGGGAAG	GTGGAGAGGGAAG	GTGGAGAGGGAAG	.............	.............	.;.;.;.;.;.;.;.;.;.;.;.;.	2	NA	NA	NA	No	0	0.4728	0.6787
1	242815399	CM	-	GTGGATAGGGAAG	GTGGATAGGGAAG	GTGGATAGGGAAG	GTGGATAGGGAAG	.............	.............	.;.;.;.;.;.;.;.;.;.;.;.;.	2	NA	NA	NA	No	0	0.183	0.20205
1	243637804	HM	-	GTGGGCAGGGAGG	GTGGGCAGGGAGG	GTGGGCAGGGAGG	GTGGGCAGGGAGG	.............	.............	.;.;.;.;.;.;.;.;.;.;.;.;.	2	NA	NA	NA	No	1	1.5556	1.3688
1	244149113	CM	-	GTGGGTAGGGAAG	GTGGGTAGGGAAG	GTGGGTAGGGAAG	GTGGGTAGGGAAG	.............	.............	.;.;.;.;.;.;.;.;.;.;.;.;.	3	NA	NA	NA	No	0	1.0981	0
1	244203414	HM	+	CCTCCCTCTCCAC	CCTCCCTCTCCAC	CCTCCCTCTCCAC	CCTCCCTCTCCAC	.............	.............	.;.;.;.;.;.;.;.;.;.;.;.;.	3	NA	NA	NA	No	1	5.9632	9.1774
1	244246692	HM	+	CCTCCCTCCCCAC	CCTCCCTCCCCAC	CCTCCCTCCCCAC	CCTCCCTCTCCAC	.............	.............	.;.;.;.;.;.;.;.;.;.;.;.;.	2	NA	NA	NA	No	0	5.5667	6.6419
1	244590049	HM	+	CCTCCCTGGCCAC	CCTCCCTGGCCAC	CCTCCCTGGCCAC	CCTCCCTGGCCAC	.............	.............	.;.;.;.;.;.;.;.;.;.;.;.;.	3	NA	NA	NA	No	0	0.0153	0
1	244773983	CM	+	CTTCCCTGGCCAC	CTTCCCTGGCCAC	CTTCCCTGGCCAC	CTTCC-TGGCC-C	.............	............T	.;.;.;.;.;.;.;.;.;.;.;.;0.01	0	NA	NA	NA	No	0	2.8367	0
1	244814781	CM	-	GTGGCCAGGGAAG	GTGGCCAGGGAAG	GTGGCCAGGGAAG	GTGGCCAGGGAAG	.............	.............	.;.;.;.;.;.;.;.;.;.;.;.;.	3	NA	NA	NA	No	1	9.9743	14.80125
1	245256413	HM	-	GTGGACAGGGAGG	GTGGACAGGGAGG	GTGGACAGGGAGG	GTGGACAGCGAGG	.............	.............	.;.;.;.;.;.;.;.;.;.;.;.;.	2	NA	NA	NA	No	0	0.4423	0
1	245505099	HM	-	GTGGGCAGGGAGG	GTGGGCAGGGAGG	GTGGGCAGGGAGG	GTGGGCAGGGAGG	.............	T............	0.01;.;.;.;.;.;.;.;.;.;.;.;.	3	NA	NA	NA	No	1	12.445	5.36845
1	245534708	CM	+	CTTCCCTCCCCAC	CTTCCCTCCCCAC	CTTCCCTCCCCAC	CTTCCCTCCCCAC	.............	.............	.;.;.;.;.;.;.;.;.;.;.;.;.	2	NA	NA	NA	No	1	8.2051	2.50885
1	247840236	CM	-	GTGGAAAGGGAAG	TTGGAAAGGGAAG	GTGGAAAGGGAAG	GTGGAAAGGGAAG	.............	G............	0.56;.;.;.;.;.;.;.;.;.;.;.;.	2	NA	NA	NA	No	0	0.2898	NA
1	247850146	HM	-	GTGGGAAGGGAGG	GTGGGAAGGGAGG	GTGGGAAGGGAGG	GTGGGAAGGGAGG	.............	......C.....A	.;.;.;.;.;.;0.05;.;.;.;.;.;0.05	2	NA	NA	NA	No	1	2.9282	NA
1	249104534	CM	+	CTTCCCTGACCAC	CTTCCCTGACCAC	CTTCCCTGACCAC	CTTCCCTGACCAC	.............	.............	.;.;.;.;.;.;.;.;.;.;.;.;.	2	NA	NA	NA	No	0	0.4575	NA
1	249147300	HM	+	CCTCCCTTCCCAC	CCTCCCTTCCCAC	CCTCCCTTCCCAC	CCTCCCTTCCCAC	.............	.............	.;.;.;.;.;.;.;.;.;.;.;.;.	2	NA	NA	NA	No	0	0.2135	NA
2	77137	HM	+	CCTCCCTCCCCAC	CCTCCCTCCCCAC	CCTCCCTCCCCAC	CCTCCCTCCCCAC	.............	.............	.;.;.;.;.;.;.;.;.;.;.;.;.	2	NA	NA	NA	No	0	0.6049	NA
2	288975	CM	+	CTTCCCTCCCCAC	CTTCCCTCCCCAC	CTTCCCTCCCCAC	CTTCCCTCCCCAC	.............	.............	.;.;.;.;.;.;.;.;.;.;.;.;.	1	NA	NA	NA	No	0	0.2501	NA
2	441467	CM	+	CTTCCCTCACCAC	CTTCCCTCACCAC	CTTCCCTCACCAC	CTTCCCTCACCAC	.............	.............	.;.;.;.;.;.;.;.;.;.;.;.;.	3	NA	NA	NA	No	0	0.5516	NA
2	546774	CM	-	GTGGATAGGGAAG	GTGGATAGGGAAG	GTGGATAGGGAAG	GTGGATAGGGAAG	.............	.............	.;.;.;.;.;.;.;.;.;.;.;.;.	3	NA	NA	NA	No	0	0.4014	NA
2	679553	CM	+	CTTCCCTCGCCAC	CTTCCCTCGCCAC	CTTCCCTCGCCAC	CTTCCCTCGCCAC	.............	....T........	.;.;.;.;0.01;.;.;.;.;.;.;.;.	1	NA	NA	NA	No	0	2.0653	NA
2	928300	HM	+	CCTCCCTGACCAC	CCTCCCTGACCAC	CCTCCCTGACCAC	CCTCCCTGACCAC	.............	.............	.;.;.;.;.;.;.;.;.;.;.;.;.	2	NA	NA	NA	No	1	5.5688	NA
2	1051943	HM	-	GTGGGGAGGGAGG	GTGGGGAGGGAGG	GTGGGGAGGGAGG	GTGGGGAGGGAGG	.............	.............	.;.;.;.;.;.;.;.;.;.;.;.;.	1	NA	NA	NA	No	1	1.02	NA
2	1051978	HM	-	GTGGGGAGGGAGG	GTGGGGAGGGAGG	GTGGGGAGGGAGG	GTGGGGAGGGAGG	.............	.............	.;.;.;.;.;.;.;.;.;.;.;.;.	1	NA	NA	NA	No	1	1.02	NA
2	1052077	HM	-	GTGGGGAGGGAGG	GTGGGGAGGGAGG	GTGGGGAGGGAGG	GTGGGGAGGG---	.............	.............	.;.;.;.;.;.;.;.;.;.;.;.;.	0	NA	NA	NA	No	1	1.02	NA
2	1052118	HM	-	GTGGGGAGGGAGG	GTGGGGAGGGAGG	GTGGGGAGGGAGG	GTAGGGAGGGAGG	.............	.............	.;.;.;.;.;.;.;.;.;.;.;.;.	1	NA	NA	NA	No	1	1.02	NA
2	1052394	HM	-	GTGGGGAGGGAGG	GTGGGGAGGGAGG	GTGGGGAGGGAGG	-------------	.............	.............	.;.;.;.;.;.;.;.;.;.;.;.;.	0	NA	NA	NA	No	1	1.02	NA
2	1052571	HM	-	GTGGGGAGGGAGG	GTGGGGAGGGAGG	GTGGGGAGGGAGG	-------------	.............	.............	.;.;.;.;.;.;.;.;.;.;.;.;.	0	NA	NA	NA	No	1	1.02	NA
2	1052603	HM	-	GTGGGGAGGGAGG	GTGGGGAGGGAGG	GTGGGGAGGGAGG	-------------	.............	.............	.;.;.;.;.;.;.;.;.;.;.;.;.	0	NA	NA	NA	No	1	1.02	NA
2	1052639	HM	-	GTGGGGAGGGAGG	GTGGGGAGGGAGG	GTGGGTGGGGAGG	---------GAGG	..T..GA......	.............	.;.;.;.;.;.;.;.;.;.;.;.;.	0	NA	NA	NA	No	1	1.02	NA
2	1157969	HM	-	GTGGGCAGGGAGG	GTGGGCAGGGAGG	GTGGGCAGGGAGG	GTGGGCAGGGAGG	.............	.............	.;.;.;.;.;.;.;.;.;.;.;.;.	1	NA	NA	NA	No	1	9.218	NA
2	1261896	HM	-	GTGGGAAGGGAGG	GTGGGAAGGGAGG	GTGGGAAGGGAGG	GTGGGAAGGGAGG	.............	.............	.;.;.;.;.;.;.;.;.;.;.;.;.	1	NA	NA	NA	No	0	0.1476	NA
2	1312586	CM	-	GTGGACAGGGAAG	GTGGATAGGGAAG	GTGGATAGGGAAG	GTGGACAGGGAAG	.............	.............	.;.;.;.;.;.;.;.;.;.;.;.;.	3	NA	NA	NA	No	0	0.442	NA
2	1436762	CM	-	GTGGGAAGGGAAG	GTGGGAAGGGAAG	GTGGGAAGGGAAG	GTGGGAAGGGAAG	.............	.............	.;.;.;.;.;.;.;.;.;.;.;.;.	2	NA	NA	NA	No	0	0.3687	NA
2	2045851	CM	-	GTGGCAAGGGAAG	GTGGCAAGGGAAG	GTGGCAAGGGAAG	GTGGCAAGGGAAG	.............	.............	.;.;.;.;.;.;.;.;.;.;.;.;.	3	NA	NA	NA	No	0	0.1753	NA
2	2231148	CM	+	CTTCCCTGTCCAC	CTTCCCCGTCCAC	CTTCCCCGTCCAC	CTTCCCTGTCCAC	.............	.......A.....	.;.;.;.;.;.;.;0.00;.;.;.;.;.	3	NA	NA	NA	No	1	21.1724	NA
2	2241001	CM	+	CTTCCCTTCCCAC	CTTCCCTTCCCAC	CTTCCCTTCCCAC	CTTCCCTTCCCAC	.............	.............	.;.;.;.;.;.;.;.;.;.;.;.;.	1	NA	NA	NA	No	0	0.6407	NA
2	2290565	CM	+	CTTCCCTCCCCAC	CTTCCCTCCCCAC	CTTCCCTCCCCAC	CTTCCCTCCCCAC	.............	.............	.;.;.;.;.;.;.;.;.;.;.;.;.	2	NA	NA	NA	No	1	14.6225	NA
2	2295486	CM	+	CTTCCCTTGCCAC	CTTCCCTTGCCAC	CTTCCCTTGCCAC	CTTCCCTTGCCAC	.............	.............	.;.;.;.;.;.;.;.;.;.;.;.;.	2	NA	NA	NA	No	1	0.3508	NA
2	2337911	CM	+	CTTCCCTTACCAC	CTTCCCTTACCAC	CTTCCCTTACCAC	CTTCCCTTACCAC	.............	.............	.;.;.;.;.;.;.;.;.;.;.;.;.	3	NA	NA	NA	No	0	0.6624	NA
2	2463976	HM	-	GTGGAGAGGGAGG	GTGGAGAGGGAGG	GTGGAGAGGGAGG	GTGGAGAGGGAGG	.............	.............	.;.;.;.;.;.;.;.;.;.;.;.;.	3	NA	NA	NA	No	0	0.8514	NA
2	2718954	HM	+	CCTCCCTCACCAC	CCTCCCTCACCAC	CCTCCCTCACCAC	CCTCCCTCACCAC	.............	.............	.;.;.;.;.;.;.;.;.;.;.;.;.	2	NA	NA	NA	No	1	54.0618	18.52735
2	2719634	HM	+	CCTCCCTGGCCAC	CCTCCCTGGTCAC	CCTCCCTGGTCAC	CCTCCCTGGCCAC	.............	.............	.;.;.;.;.;.;.;.;.;.;.;.;.	3	NA	NA	NA	No	1	41.8704	25.74265
2	2756367	HM	-	GTGGGCAGGGAGG	GTGGGCAGGGAGG	GTGGGCAGGGAGG	NNNNNNNNNNNNN	.............	.............	.;.;.;.;.;.;.;.;.;.;.;.;.	0	NA	NA	NA	No	0	0.4809	0
2	2782582	HM	+	CCTCCCTGCCCAC	CCTCCCTGCCCAC	CCTCCCTGCCCAC	-------------	.............	.............	.;.;.;.;.;.;.;.;.;.;.;.;.	0	NA	NA	NA	No	0	1.9524	7.00025
2	2807825	CM	-	GTGGTCAGGGAAG	GTGGTCAGGGAAG	GTGGTCAGGGAAG	GTGGTCAGGGAAG	.............	.............	.;.;.;.;.;.;.;.;.;.;.;.;.	3	NA	NA	NA	No	0	0.6751	0
2	2925688	HM	-	GTGGGGAGGGAGG	GTGGGGAGGGAAG	GTGGGGAGGGAAG	GTGGGGAGGGAGG	.............	.............	.;.;.;.;.;.;.;.;.;.;.;.;.	3	NA	NA	NA	No	0	0.7833	3.014
2	3145451	HM	+	CCTCCCTTCCCAC	CCTCCCTTCCCAC	CCTCCCTTCCCAC	NNNNNNNNNNNNN	.............	.............	.;.;.;.;.;.;.;.;.;.;.;.;.	0	NA	NA	NA	No	0	0.6403	2.8664
2	3155332	CM	+	CTTCCCTATCCAC	CTTCCCTATCCAC	CTTCCCTATCCAC	CTTCCCTATCCAC	.............	..C..........	.;.;0.00;.;.;.;.;.;.;.;.;.;.	2	NA	NA	NA	No	0	0.2171	2.8664
2	3723350	HM	+	CCTCCCTTTCCAC	CCTCCCTTTCCAC	CCTCCCTTTCCAC	CCTCCCTTTCCAC	.............	.............	.;.;.;.;.;.;.;.;.;.;.;.;.	3	NA	NA	NA	No	1	15.6851	10.78545
2	3765045	HM	+	CCTCCCTGCCCAC	CCTCCCTGCCCAC	CCTCCCTGCCCAC	CCTCCCTGCCCAC	.............	.............	.;.;.;.;.;.;.;.;.;.;.;.;.	2	NA	NA	NA	No	0	1.5227	0
2	3820143	HM	-	GTGGGCAGGGAGG	GTGGGCAGGGAGG	GTGGGCAGGGAGG	GTGGGCAGGGAGG	.............	.............	.;.;.;.;.;.;.;.;.;.;.;.;.	3	NA	NA	NA	No	0	2.4185	0
2	4160868	HM	-	GTGGAGAGGGAGG	GTGGAGAGGGAGG	GTGGAGAGGGAGG	GTGGAGAGGGAGG	.............	.............	.;.;.;.;.;.;.;.;.;.;.;.;.	3	NA	NA	NA	No	0	0.4664	0
2	4418548	CM	-	GTGGGGAGGGAAG	GTGGGGAGGGAAG	GTGGGGAGGGAAG	GTGGGGAGGGAAG	.............	...A.........	.;.;.;0.01;.;.;.;.;.;.;.;.;.	2	NA	NA	NA	No	0	2.9492	2.97115
2	4543661	HM	+	CCTCCCTACCCAC	CCTCCCTACCCAC	CCTCCCTACCCAC	CCTCCCTACCCAC	.............	.............	.;.;.;.;.;.;.;.;.;.;.;.;.	2	NA	NA	NA	No	0	3.0779	1.91285
2	4815731	HM	+	CCTCCCTTCCCAC	CCTCCCTTCCCAC	CCTCCCTTCCCAC	CCTCCCTTCCCAC	.............	.............	.;.;.;.;.;.;.;.;.;.;.;.;.	3	NA	NA	NA	No	0	0.0224	21.62595
2	5320286	CM	+	CTTCCCTGCCCAC	CTTCCCTGCCCAC	CTTCCCTGCCCAC	CTTCCCTGCCCAC	.............	.............	.;.;.;.;.;.;.;.;.;.;.;.;.	2	NA	NA	NA	No	0	1.1286	1.82705
2	6237486	HM	-	GTGGGAAGGGAGG	GTGGGAAGGGAGG	GTGGGAAGGGAGG	GTGAAAAGGGAGG	.............	.............	.;.;.;.;.;.;.;.;.;.;.;.;.	1	NA	NA	NA	No	1	0.7354	0
2	6252795	HM	-	GTGGAGAGGGAGG	GTGGAGAGGGAGG	GTGGAGAGGGAGG	GTGGAGAGGGAGG	.............	.............	.;.;.;.;.;.;.;.;.;.;.;.;.	3	NA	NA	NA	No	0	0.1721	0
2	6330800	CM	-	GTGGAGAGGGAAG	GTGGAGAGGGAAG	GTGGAGAGGGAAG	GTGGAGAGGGAAG	.............	.............	.;.;.;.;.;.;.;.;.;.;.;.;.	2	NA	NA	NA	No	0	0.6272	2.0372
2	6441278	CM	-	GTGGGAAGGGAAG	GTGGGAAGGGAAG	GTGGGAAGGGAAG	GTGGGAAGGGAAG	.............	.............	.;.;.;.;.;.;.;.;.;.;.;.;.	3	NA	NA	NA	No	1	0.203	0.04215
2	6634452	HM	-	GTGGCGAGGGAGG	GTGGCGAGGGAGG	GTGGCGAGGGAGG	GTGGCGAGGGAGG	.............	.............	.;.;.;.;.;.;.;.;.;.;.;.;.	1	NA	NA	NA	No	0	0.4532	0
2	7081853	HM	-	GTGGTCAGGGAGG	GTGGTCAGGGAGG	GTGGTCAGGGAGG	GCGGTCAGGGAGG	.............	............A	.;.;.;.;.;.;.;.;.;.;.;.;0.00	1	NA	NA	NA	No	1	62.1065	121.8077
2	7096040	CM	+	CTTCCCTGTCCAC	CTTCCCTGTCCAC	CTTCCCTGTCCAC	CTTCCCTGTCCAC	.............	.............	.;.;.;.;.;.;.;.;.;.;.;.;.	2	NA	NA	NA	No	0	0.7363	9.6621
2	7244713	CM	-	GTGGGCAGGGAAG	GTGGGCAGGGAAG	GTGGGCAGGGAAG	GTGGGCAGGGAAG	.............	.............	.;.;.;.;.;.;.;.;.;.;.;.;.	3	NA	NA	NA	No	0	0.2464	0.00975
2	7251702	HM	+	CCTCCCTAGCCAC	CCTCCCTAGCCAC	CCTCCCTAGCCAC	CCTCCCTAGCCAC	.............	.............	.;.;.;.;.;.;.;.;.;.;.;.;.	2	2	7251443	7251806	THE1B	1	24.4486	4.88155
2	7267689	HM	-	GTGGAGAGGGAGG	GTGGAGAGGGAGG	GTGGAGAGGGAGG	NNNNNNNNNNNNN	.............	.............	.;.;.;.;.;.;.;.;.;.;.;.;.	0	NA	NA	NA	No	0	0.183	2.40345
2	7463822	CM	+	CTTCCCTCCCCAC	CTTCCCTCCCCAC	CTTCCCTCCCCAC	CTTCCCTCCCCAC	.............	.............	.;.;.;.;.;.;.;.;.;.;.;.;.	3	NA	NA	NA	No	1	8.7766	5.4287
2	8002044	CM	+	CTTCCCTGCCCAC	CTTCCCTGCCCAC	CTTCCCTGCCCAC	CTTCCCTGCCCAC	.............	............A	.;.;.;.;.;.;.;.;.;.;.;.;0.00	2	NA	NA	NA	No	0	0.1887	0
2	8567925	HM	+	CCTCCCTACCCAC	CCTCCCTACCCAC	CCTCCCTACCCAC	CCTCCCTACCCAC	.............	.............	.;.;.;.;.;.;.;.;.;.;.;.;.	3	NA	NA	NA	No	0	2.0837	3.6336
2	9205785	CM	+	CTTCCCTGTCCAC	CTTCCCTGTCCAC	CTTCCCTGTCCAC	CTTCCCTGTCCAC	.............	.............	.;.;.;.;.;.;.;.;.;.;.;.;.	2	NA	NA	NA	No	0	1.3126	0.39035
2	9247729	CM	-	GTGGCAAGGGAAG	GTGGCAAGGGAAG	GTGGCAAGGGAAG	GTGGCAAGGGAAG	.............	.............	.;.;.;.;.;.;.;.;.;.;.;.;.	1	NA	NA	NA	No	1	1.8139	10.8481
2	9352484	HM	-	GTGGTGAGGGAGG	GTGGTGAGGGAGG	GTGGTGAGGGAGG	GTGGTGAGGGAGG	.............	........A..A.	.;.;.;.;.;.;.;.;0.05;.;.;0.00;.	3	NA	NA	NA	No	1	32.3039	17.58555
2	9462901	CM	-	GTGGGTAGGGAAG	GTGGGTAGGGAAG	GTGGGTAGGGAAG	GTGGGTAGGGAAG	.............	.............	.;.;.;.;.;.;.;.;.;.;.;.;.	1	NA	NA	NA	No	0	0.3231	0.41985
2	9565715	CM	-	GTGGGGAGGGAAG	GTGGGGAGGGAAG	GTGGGGAGGGAAG	GTGGGGAGGGAAG	.............	.............	.;.;.;.;.;.;.;.;.;.;.;.;.	2	NA	NA	NA	No	0	1.5251	0.1835
2	9639113	HM	+	CCTCCCTTCCCAC	CCTCCCTTCCCAC	CCTCCCTTCCCAC	CCTCCCTTCCCAC	.............	.............	.;.;.;.;.;.;.;.;.;.;.;.;.	3	NA	NA	NA	No	0	0.325	0
2	9943593	HM	+	CCTCCCTCCCCAC	CCTCTCTCCCCAC	CCTCTCTCCCCAC	CCTCCCTCCCCAC	.............	.............	.;.;.;.;.;.;.;.;.;.;.;.;.	1	NA	NA	NA	No	0	3.5459	4.1826
2	10047906	HM	-	GTGGGAAGGGAGG	GTGGGAAGGGAGG	GTGGGAAGGGAGG	GTGGGAAGGGAGG	.............	A............	0.00;.;.;.;.;.;.;.;.;.;.;.;.	2	NA	NA	NA	No	0	0.4833	0
2	10150082	HM	+	CCTCCCTCCCCAC	CCTCCCTCCCCAC	CCTCCCTCCCCAC	CCTCCCTCCCCAC	.............	....T........	.;.;.;.;0.00;.;.;.;.;.;.;.;.	2	NA	NA	NA	No	0	3.2514	0.0024
2	10409961	HM	+	CCTCCCTCCCCAC	CCTCCCTCCCCAC	CCTCCCTCCCCAC	CCTCCCTCCCCAC	.............	.T........A..	.;0.00;.;.;.;.;.;.;.;.;0.00;.;.	2	NA	NA	NA	No	1	3.6832	9.5301
2	10539939	HM	+	CCTCCCTCTCCAC	CCTCCCTCTCCAC	CCTCCCTCTCCAC	CCTCCCTCTCCAC	.............	.............	.;.;.;.;.;.;.;.;.;.;.;.;.	3	NA	NA	NA	No	0	1.4241	0.1392
2	10564977	CM	+	CTTCCCTGGCCAC	CTTCCCTGGCCAC	CTTCCCTGGCCAC	CTTCCCTGGCCAC	.............	.............	.;.;.;.;.;.;.;.;.;.;.;.;.	2	NA	NA	NA	No	0	0.6882	0
2	10665087	CM	-	GTGGGAAGGGAAG	GTGGGAAGGGAAG	GTGGGAAGGGAAG	GTGGGAAGGGAAG	.............	...A.........	.;.;.;0.01;.;.;.;.;.;.;.;.;.	2	NA	NA	NA	No	1	24.5086	9.3137
2	10900570	CM	-	GTGGACAGGGAAG	GTGGACAGGGAAG	GTGGACAGGGAAG	GTGGACAGGGAAG	.............	.....G.......	.;.;.;.;.;0.00;.;.;.;.;.;.;.	2	NA	NA	NA	No	1	1.1229	4.18885
2	11059534	HM	+	CCTCCCTCTCCAC	CCTCCCTCTCCAC	CCTCCCTCTCCAC	CCTCCCTCTCCAC	.............	A............	0.00;.;.;.;.;.;.;.;.;.;.;.;.	2	NA	NA	NA	No	0	1.0628	0
2	11156056	CM	-	GTGGAGAGGGAAG	GTGGAGAGGGAAG	GTGGAGAGGGAAG	GTGGAGAGGGAAG	.............	.............	.;.;.;.;.;.;.;.;.;.;.;.;.	2	NA	NA	NA	No	1	1.5118	0
2	11627873	HM	+	CCTCCCTCCCCAC	CCTCCCTCCCCAC	CCTCCCTCCCCAC	CCTCCCTCCCCAC	.............	.............	.;.;.;.;.;.;.;.;.;.;.;.;.	3	NA	NA	NA	No	1	0.8055	1.25825
2	11854797	HM	-	GTGGATAGGGAGG	GTGGATAGGGAGG	GTGGATAGGGAGG	ATGGATAGGGAGG	.............	........A....	.;.;.;.;.;.;.;.;0.50;.;.;.;.	3	NA	NA	NA	No	1	5.7087	0
2	12048888	CM	+	CTTCCCTAGCCAC	CTTCCCTAGCCAC	CTTCCCTAGCCAC	CTTCCCTAGCCAC	.............	.............	.;.;.;.;.;.;.;.;.;.;.;.;.	3	NA	NA	NA	No	1	4.3113	3.7842
2	12137560	HM	+	CCTCCCTAGCCAC	CTTCCCTAGCCAC	CCTCCCTAGCCAC	CCTCCCTAGCCAC	.............	TC...........	0.29;0.29;.;.;.;.;.;.;.;.;.;.;.	3	2	12137302	12137651	THE1A	0	0.6749	0
2	12144894	CM	-	GTGGATAGGGAAG	GTGGATAGGGAAG	GTGGATAGGGAAG	GTGGATAGGGAAG	.............	.............	.;.;.;.;.;.;.;.;.;.;.;.;.	3	NA	NA	NA	No	0	1.1429	3.30235
2	12317410	HM	+	CCTCCCTCCCCAC	CCTCCCTCCCCAC	CCTCCCTCCCCAC	CCTCCCTCCCCAC	.............	.......A.....	.;.;.;.;.;.;.;0.00;.;.;.;.;.	1	NA	NA	NA	No	0	0.2011	0
2	12344374	HM	-	GTGGAAAGGGAGG	GTGGAAAGGGAGG	GTGGAAAGGGAGG	GTGGAAAGGGAGG	.............	.............	.;.;.;.;.;.;.;.;.;.;.;.;.	3	NA	NA	NA	No	0	0.4251	0
2	12476070	HM	+	CCTCCCTTCCCAC	CCTCCCTTCCCAC	CCTCCCTTCCCAC	CCTCCCTTCCCAC	.............	.............	.;.;.;.;.;.;.;.;.;.;.;.;.	2	NA	NA	NA	No	0	0.1287	0.1168
2	12508181	HM	+	CCTCCCTGACCAC	CCTCCCTGACCAC	CCTCCCTGACCAC	CCTCCCTGACCAC	.............	.............	.;.;.;.;.;.;.;.;.;.;.;.;.	1	NA	NA	NA	No	0	0.1535	0.0262
2	13646883	CM	+	CTTCCCTTTCCAC	CTTCCCTTTCCAC	CTTCCCTTTCCAC	CTTCCCTTTCCAT	.............	.............	.;.;.;.;.;.;.;.;.;.;.;.;.	2	NA	NA	NA	No	0	0.0734	0
2	14012109	CM	-	GTGGGAAGGGAAG	GTGGGAAGGGAAG	GTGGGAAGGGAAG	GTGGGAAGGGAAG	.............	......C......	.;.;.;.;.;.;0.00;.;.;.;.;.;.	3	NA	NA	NA	No	1	5.8536	0
2	14060664	HM	-	GTGGGAAGGGAGG	GTGGGAAGGGAGG	GTGGGAAGGGAGG	GTGGGAAGGGAGG	.............	.......A.....	.;.;.;.;.;.;.;0.00;.;.;.;.;.	3	NA	NA	NA	No	1	26.4722	13.21895
2	14542290	CM	+	CTTCCCTCCCCAC	CTTCCCTCCCCAC	CTTCCCTCCCCAC	CTTCCCTCCCCAC	.............	.............	.;.;.;.;.;.;.;.;.;.;.;.;.	1	NA	NA	NA	No	0	2.1018	0.21255
2	14558777	CM	+	CTTCCCTCCCCAC	CTTCCCTCCCCAC	CTTCCCTCCCCAC	CTTCCCTCCCCAC	.............	.............	.;.;.;.;.;.;.;.;.;.;.;.;.	2	NA	NA	NA	No	0	0.3813	0.0772
2	14741636	CM	+	CTTCCCTTCCCAC	CTTCCCTTCCCAC	CTTCCCTTCCCAC	CTTCCCTTCCCAC	.............	.............	.;.;.;.;.;.;.;.;.;.;.;.;.	3	NA	NA	NA	No	0	1.0676	0
2	15385556	CM	+	CTTCCCTGACCAC	CTTCCCTGACCAC	CTTCCCTGACCAC	CTTCCCTGACCAC	.............	.............	.;.;.;.;.;.;.;.;.;.;.;.;.	3	NA	NA	NA	No	1	2.9111	1.4322
2	15466952	CM	-	GTGGATAGGGAAG	GTGGATAGGGAAG	GTGGATAGGGAAG	GTGGATAGGGAAG	.............	.............	.;.;.;.;.;.;.;.;.;.;.;.;.	3	NA	NA	NA	No	1	0.1153	2.6942
2	15683675	CM	-	GTGGCTAGGGAAG	GTGGTTAGGGAAG	GTGGTTAGGGAAG	GTGGCTAGGGAAG	.............	.............	.;.;.;.;.;.;.;.;.;.;.;.;.	2	2	15683584	15683957	THE1A	0	0.001	1.6071
2	16007177	HM	-	GTGGTCAGGGAGG	GTGGTCAGGGAGG	GTGGTCAGGGAGG	GTGGTCCGGGAGG	.............	.............	.;.;.;.;.;.;.;.;.;.;.;.;.	2	NA	NA	NA	No	0	0.4404	0
2	16171370	HM	+	CCTCCCTCCCCAC	CCTCCCTCCCCAC	CCTCCCTCCCCAC	CCTCCCTCCCCGC	.............	.............	.;.;.;.;.;.;.;.;.;.;.;.;.	2	NA	NA	NA	No	1	8.0488	0.0024
2	16190544	HM	+	CCTCCCTGACCAC	CCTCCCTGACCAC	CCTCCCTGACCAC	CCTCCCTGACCAC	.............	.............	.;.;.;.;.;.;.;.;.;.;.;.;.	3	NA	NA	NA	No	1	25.1454	11.8506
2	16343284	HM	+	CCTCCCTGCCCAC	CCTCCCTGCCCAC	CCTCCCTGCCCAC	CCTCCCTGCCCAC	.............	.....T.......	.;.;.;.;.;0.00;.;.;.;.;.;.;.	1	NA	NA	NA	No	NA	NA	NA
2	16488010	CM	-	GTGGGGAGGGAAG	GTGGGGAGGGAAG	GTGGGGAGGGAAG	GTGGGGAGGGAAG	.............	.............	.;.;.;.;.;.;.;.;.;.;.;.;.	3	NA	NA	NA	No	0	0.101	0.65725
2	16642972	HM	+	CCTCCCTCCCCAC	CCTCCCTCCCCAC	CCTCCCTCCCCAC	CCTCCCTCCCCAC	.............	.............	.;.;.;.;.;.;.;.;.;.;.;.;.	2	NA	NA	NA	No	0	0.4385	0
2	17197112	HM	-	GTGGGAAGGGAGG	GTGGGAAGGGAGG	GTGGGAAGGGAGG	GTGGGAAGGGAGG	.............	.............	.;.;.;.;.;.;.;.;.;.;.;.;.	2	NA	NA	NA	No	0	0.0458	1.5847
2	17343682	CM	-	GTGGACAGGGAAG	GTGGACAGGGAAG	GTGGACAGGGAAG	GTGGACAGGGAAG	.............	.............	.;.;.;.;.;.;.;.;.;.;.;.;.	3	NA	NA	NA	No	0	0.0038	1.03235
2	17622413	CM	-	GTGGATAGGGAAG	GTGGATATGGAAG	GTGGATATGGAAG	GTGGATAGGGAAG	.............	.............	.;.;.;.;.;.;.;.;.;.;.;.;.	2	NA	NA	NA	No	1	1.2182	0.26355
2	17820667	HM	+	CCTCCCTAACCAC	CCTCCCTAACCAC	CCTCCCTAACCAC	CCTCCCTAACCAC	.............	.............	.;.;.;.;.;.;.;.;.;.;.;.;.	3	NA	NA	NA	No	0	0.3279	0
2	18057351	CM	-	GTGGGGAGGGAAG	CTGGGGAGGGAAG	CTGGGGAGGGAAG	GTGGGGAGGGAAG	.............	.............	.;.;.;.;.;.;.;.;.;.;.;.;.	3	NA	NA	NA	No	0	0.1373	0
2	18158098	CM	-	GTGGTGAGGGAAG	GTGGTGAGGGAAG	GTGGTGAGGGAAG	GTGGTGAGGGAAG	.............	.............	.;.;.;.;.;.;.;.;.;.;.;.;.	3	NA	NA	NA	No	0	0.2821	0
2	18407104	CM	+	CTTCCCTTTCCAC	CTTCCCTTTCCAC	CTTCCCTTTCCAC	CTTCCCTTTCCAC	.............	.............	.;.;.;.;.;.;.;.;.;.;.;.;.	2	NA	NA	NA	No	0	0.1563	0
2	18416971	CM	+	CTTCCCTACCCAC	CTTCCCTACCCAC	CTTCCCTACCCAC	CTTCCCTACCCAC	.............	.....T.......	.;.;.;.;.;0.00;.;.;.;.;.;.;.	3	NA	NA	NA	No	0	0.2345	0
2	18794442	CM	-	GTGGGAAGGGAAG	GTGGGAAGGGAAG	GTGGGAAGGGAAG	GTGGGAAGGGAAG	.............	.............	.;.;.;.;.;.;.;.;.;.;.;.;.	2	NA	NA	NA	No	0	0.2898	3.61595
2	18812066	CM	+	CTTCCCTGACCAC	CTTCCCTGACCAC	CTTCCCTGACCAC	CTTCCCTGACCAC	.............	.............	.;.;.;.;.;.;.;.;.;.;.;.;.	2	NA	NA	NA	No	0	0.0324	0
2	18861895	CM	+	CTTCCCTTTCCAC	CTTCCCTTTCCAC	CTTCCCTTTCCAC	CTTCCCTTTCCAC	.............	.............	.;.;.;.;.;.;.;.;.;.;.;.;.	2	NA	NA	NA	No	0	0.0324	0
2	19235367	HM	+	CCTCCCTCGCCAC	CCTCCCTCGCCAC	CCTCCCTCGCCAC	CCTCCCTCGCCAC	.............	.............	.;.;.;.;.;.;.;.;.;.;.;.;.	2	NA	NA	NA	No	0	0.3794	0.0148
2	19376351	CM	-	GTGGTCAGGGAAG	GTGGTCAGGGAAG	GTGGTCAGGGAAG	GTGGTCAGGGAAG	.............	.............	.;.;.;.;.;.;.;.;.;.;.;.;.	1	NA	NA	NA	No	0	1.3516	0
2	19717226	CM	-	GTGGTCAGGGAAG	GTGGTCAGGGAAG	GTGGTCAGGGAAG	GTGGTCAGGGAAG	.............	.............	.;.;.;.;.;.;.;.;.;.;.;.;.	1	NA	NA	NA	No	0	0.5357	0
2	19851447	CM	-	GTGGTCAGGGAAG	GTGGTCAGGGAAG	GTGGTCAGGGAAG	GTGGTCAGGGAAG	.............	.............	.;.;.;.;.;.;.;.;.;.;.;.;.	3	NA	NA	NA	No	0	0.1925	0
2	19896182	CM	-	GTGGGGAGGGAAG	GTGGGGAGGGAAG	GTGGGGAGGGAAG	GTGGGGAGGGAAG	.............	.............	.;.;.;.;.;.;.;.;.;.;.;.;.	1	NA	NA	NA	No	0	0.8369	0
2	19898522	CM	-	GTGGAGAGGGAAG	GTGGAGAGGGAAG	GTGGAGAGGGAAG	GTGGAGAGGGAAG	.............	A............	0.00;.;.;.;.;.;.;.;.;.;.;.;.	1	NA	NA	NA	No	0	0.2269	0
2	19983628	CM	+	CTTCCCTGACCAC	CTTCCCTGACCAC	CTTCCCTGACCAC	CTTCCCTGACCAC	.............	.............	.;.;.;.;.;.;.;.;.;.;.;.;.	1	NA	NA	NA	No	1	0.9856	4.1445
2	20051079	CM	-	GTGGCCAGGGAAG	GTGGCCAGGGAAG	GTGGCCAGGGAAG	GTGGCCAGGGAAG	.............	.............	.;.;.;.;.;.;.;.;.;.;.;.;.	2	NA	NA	NA	No	0	1.4965	8.6255
2	20387306	HM	+	CCTCCCTCCCCAC	CCTCCCTCCCCAC	CCTCCCTCCCCAC	CCTCCCTCCCCAC	.............	.............	.;.;.;.;.;.;.;.;.;.;.;.;.	2	NA	NA	NA	No	0	0.5586	0
2	20404588	CM	+	CTTCCCTGACCAC	CTTCCCTGACCAC	CTTCCCTGACCAC	CTTCCCTGACCAC	.............	.............	.;.;.;.;.;.;.;.;.;.;.;.;.	3	NA	NA	NA	No	1	11.3964	15.5457
2	20415817	HM	-	GTGGGGAGGGAGG	GTGGGGAGGGAGG	GTGGGGAGGGAGG	GTGGGCAGGGAGG	.............	.............	.;.;.;.;.;.;.;.;.;.;.;.;.	2	NA	NA	NA	No	1	0.4766	0
2	20712848	CM	+	CTTCCCTCCCCAC	CTTCCCTCCCCAC	CTTCCCTCCCCAC	CTTCCCTCCCCAC	.............	.............	.;.;.;.;.;.;.;.;.;.;.;.;.	1	NA	NA	NA	No	1	40.4061	33.19705
2	20792976	HM	+	CCTCCCTGGCCAC	CCTCCCTGGCCAC	CCTCCCTGGCCAC	CCTCCCTGGCCAC	.............	.............	.;.;.;.;.;.;.;.;.;.;.;.;.	3	NA	NA	NA	No	0	0.5891	0
2	20868951	HM	+	CCTCCCTCTCCAC	CCTCCCTCTCCAC	CCTCCCTCTCCAC	CCTCCCTCTCCTC	.............	.............	.;.;.;.;.;.;.;.;.;.;.;.;.	3	NA	NA	NA	No	0	1.3307	0.69295
2	21577939	CM	+	CTTCCCTGCCCAC	CTTCCCTGCCCAC	CTTCCCTGCCCAC	CTTCCCTGCCCAC	.............	.............	.;.;.;.;.;.;.;.;.;.;.;.;.	3	NA	NA	NA	No	0	13.543	13.34095
2	21777083	CM	+	CTTCCCTAGCCAC	CTTCCCTAGCCAC	CTTCCCTAGCCAC	CTTCCCTAGCCAC	.............	.............	.;.;.;.;.;.;.;.;.;.;.;.;.	2	2	21776819	21777186	THE1B	0	0.2154	1.11525
2	21828123	CM	+	CTTCCCTGACCAC	CTTCCCTGACCAC	CTTCCCTGACCGC	CTTCCCTGACCAC	.............	...T......TG.	.;.;.;0.00;.;.;.;.;.;.;0.02;0.96;.	1	NA	NA	NA	No	0	0.0343	0.4528
2	21933474	CM	-	GTGGAAAGGGAAG	GTGGAAAGGGAAG	GTGGAAAGGGAAG	TTGG------AAG	.............	.............	.;.;.;.;.;.;.;.;.;.;.;.;.	0	NA	NA	NA	No	0	0.0591	0
2	22142929	CM	-	GTGGAAAGGGAAG	GTGGAAAGGGAAG	GTGGAAAGGGAAG	GTGGAAAGTGAAG	.............	.............	.;.;.;.;.;.;.;.;.;.;.;.;.	3	NA	NA	NA	No	0	0.0534	0.45465
2	22150925	CM	+	CTTCCCTTTCCAC	CTTCCCTTTCCAC	CTTCCCTTTCCAC	CTTCCCTTTCCAC	.............	.............	.;.;.;.;.;.;.;.;.;.;.;.;.	2	NA	NA	NA	No	0	0.0686	0.4556
2	22157451	CM	+	CTTCCCTTTCCAC	CTTCCCTTTCCAC	CTTCCCTTTCCAC	CTTCCCTTTCCAC	.............	.............	.;.;.;.;.;.;.;.;.;.;.;.;.	3	NA	NA	NA	No	0	0.1487	0.4556
2	22447735	CM	+	CTTCCCTAGCCAC	CTTCCCTAGCCAC	CTTCCCTAGCCAC	CTTCCCTAGCCAC	.............	.............	.;.;.;.;.;.;.;.;.;.;.;.;.	2	2	22447474	22447832	THE1B	0	0.1315	0
2	22767875	CM	+	CTTCCCTGACCAC	CTTCCCTGACCAC	CTTCCCTGACCAC	CTTCCCTGACCAC	.............	.............	.;.;.;.;.;.;.;.;.;.;.;.;.	3	NA	NA	NA	No	0	0.9379	0
2	23287441	CM	+	CTTCCCTGACCAC	CTTCCCTGACCAC	CTTCCCTGACCAC	CTTCCCTGACCAC	.............	.........T...	.;.;.;.;.;.;.;.;.;0.00;.;.;.	3	NA	NA	NA	No	0	0.5529	2.4116
2	23412362	CM	+	CTTCCCTCCCCAC	CTTCCCTCCCCAC	CTTCCCTCCCCAC	CTTCCCTCCCCAC	.............	.............	.;.;.;.;.;.;.;.;.;.;.;.;.	2	NA	NA	NA	No	0	0.3336	0.0038
2	23569703	CM	-	GTGGCCAGGGAAG	GTGGCCAGGGAAG	GTGGCCAGGGAAG	GTGGCCAGGGAAG	.............	.............	.;.;.;.;.;.;.;.;.;.;.;.;.	3	NA	NA	NA	No	0	1.4584	0
2	23576874	CM	-	GTGGTCAGGGAAG	GTGGTCAGGGAAG	GTGGTCAGGGAAG	GTGGTCAGGGAAG	.............	.............	.;.;.;.;.;.;.;.;.;.;.;.;.	2	NA	NA	NA	No	0	0.1735	0
2	23578033	CM	-	GTGGTCAGGGAAG	GTGGTCAGGGAAG	GTGGTCAGGGAAG	GTGGTCAGGGAAG	.............	.............	.;.;.;.;.;.;.;.;.;.;.;.;.	2	NA	NA	NA	No	0	0.3584	0
2	23747737	HM	-	GTGGGGAGGGAGG	GTGGGGAGGGAGG	GTGGGGAGGGAGG	GTGGGGAGGGAGG	.............	.............	.;.;.;.;.;.;.;.;.;.;.;.;.	3	NA	NA	NA	No	0	3.6298	2.7538
2	23838380	HM	-	GTGGCCAGGGAGG	GTGGCCAGGGAGG	GTGGCCGGGGAGG	GTGGCCAGGGAGG	.............	.............	.;.;.;.;.;.;.;.;.;.;.;.;.	2	NA	NA	NA	No	0	0.2726	0
2	23857962	HM	+	CCTCCCTGGCCAC	CCTCCCTGGCCAC	CCTCCCTGGCCAC	CCTCCCTGGCCAC	.............	.............	.;.;.;.;.;.;.;.;.;.;.;.;.	3	NA	NA	NA	No	1	16.3512	11.7224
2	23930562	CM	-	GTGGGAAGGGAAG	GTGGGAAGGGAAG	GTGGGAAGGGAAG	GTGGGAAGGGAAG	.............	.............	.;.;.;.;.;.;.;.;.;.;.;.;.	2	NA	NA	NA	No	0	0.0877	0
2	23987540	CM	-	GTGGTCAGGGAAG	GTGGTCAGGGAAG	GTGGTCAGGGAAG	GTGGTCAGGGAAG	.............	.............	.;.;.;.;.;.;.;.;.;.;.;.;.	2	NA	NA	NA	No	0	0.0172	0
2	24241173	HM	+	CCTCCCTCCCCAC	CCTCCCTCTCCAC	CCTCCCTCTCCAC	NNNNNNNNNNNNN	.............	.............	.;.;.;.;.;.;.;.;.;.;.;.;.	0	NA	NA	NA	No	0	0.2879	0.0057
2	24248287	CM	+	CTTCCCTTCCCAC	CTTCCCTTCCCAC	CTTCCCTTCCCAC	CTTCCCTTCCCAC	.............	.............	.;.;.;.;.;.;.;.;.;.;.;.;.	2	NA	NA	NA	No	0	0.4957	2.2591
2	24430152	HM	-	GTGGCGAGGGAGG	GTGGCGAGGGAGG	GTGGCGAGGGAGG	-------------	.............	.............	.;.;.;.;.;.;.;.;.;.;.;.;.	0	NA	NA	NA	No	0	0.5815	0
2	24436102	HM	+	CCTCCCTGGCCAC	CCTCCCTGGCCAC	CCTCCCTGGCCAC	CCTCCCTGGCCAC	.............	..........T..	.;.;.;.;.;.;.;.;.;.;0.67;.;.	3	NA	NA	NA	No	0	0.1659	0
2	24906956	CM	-	GTGGTCAGGGAAG	GTGGTCAGGGAAG	GTGGTCAGGGAAG	GTGGTCAGGGAAG	.............	.............	.;.;.;.;.;.;.;.;.;.;.;.;.	2	NA	NA	NA	No	0	0.1106	0
2	25071914	HM	-	GTGGGCAGGGAGG	GTGGGCAGGGAGG	GTGGGCAGGGAGG	NNNNNNNNNNNNN	.............	.............	.;.;.;.;.;.;.;.;.;.;.;.;.	0	NA	NA	NA	No	1	1.3993	4.1645
2	25072957	HM	+	CCTCCCTCCCCAC	CCTCCCTCCCCAC	CCTCCCTCCCCAC	CCTCCCTCCCCAC	.............	.............	.;.;.;.;.;.;.;.;.;.;.;.;.	2	NA	NA	NA	No	1	2.1904	4.1645
2	25101702	CM	+	CTTCCCTGCCCAC	CTTCCCTGCCCAC	CTTCCCTGCCCAC	CTTCCCTGCCCAC	.............	.............	.;.;.;.;.;.;.;.;.;.;.;.;.	3	NA	NA	NA	No	0	0.1544	1.54225
2	25194029	CM	+	CTTCCCTCCCCAC	CTTCCCTCCCCAC	CTTCCCTCCCCAC	CTTCCCTCCCCAC	.............	.............	.;.;.;.;.;.;.;.;.;.;.;.;.	3	NA	NA	NA	No	0	0.0705	0.0343
2	25490987	CM	-	GTGGCGAGGGAAG	GTGGCGAGGGAAG	GTGGCGAGGGAAG	GTGGCGAGGGAAG	.............	.....A......A	.;.;.;.;.;0.00;.;.;.;.;.;.;0.00	3	NA	NA	NA	No	0	0.3508	6.3817
2	25498415	CM	-	GTGGAGAGGGAAG	GTGGAGAGGGAAG	GTGGAGAGGGAAG	GTGGAGAGGGAAG	.............	.............	.;.;.;.;.;.;.;.;.;.;.;.;.	2	NA	NA	NA	No	0	0.3317	0
2	25653403	CM	-	GTGGAGAGGGAAG	GTGGAGAGGGAAG	GTGGAGAGGGAAG	GTGGAGAGGGAAG	.............	....G........	.;.;.;.;0.28;.;.;.;.;.;.;.;.	2	NA	NA	NA	No	0	0.4575	0
2	25694638	CM	+	CTTCCCTCCCCAC	CTTCCCTCCCCAC	CTTCCCTCCCCAC	CTTCCCTCCCCAC	.............	.............	.;.;.;.;.;.;.;.;.;.;.;.;.	2	NA	NA	NA	No	0	0.0572	0
2	25771328	HM	-	GTGGTCAGGGAGG	GTGGTCAGGGAGG	GTGGTCAGGGAGG	GTGGTCAGGGAGG	.............	.............	.;.;.;.;.;.;.;.;.;.;.;.;.	3	NA	NA	NA	No	0	0.0267	0
2	25843105	HM	-	GTGGGCAGGGAGG	GTGGGCAGGGAGG	GTGGGCAGGGAGG	GTGGGCAGGGAGG	.............	.............	.;.;.;.;.;.;.;.;.;.;.;.;.	3	NA	NA	NA	No	0	0.2154	0.4528
2	26171869	HM	-	GTGGGGAGGGAGG	GTGGGGAGGGAGG	GTGGGGAGGGAGG	GTGGGGAGGGAGG	.............	.............	.;.;.;.;.;.;.;.;.;.;.;.;.	2	NA	NA	NA	No	1	2.8177	2.749
2	26371350	CM	+	CTTCCCTGGCCAC	CTTCCCTGGCCAC	CTTCCCTGGCCAC	CTTCCCTGGCCAC	.............	.............	.;.;.;.;.;.;.;.;.;.;.;.;.	1	NA	NA	NA	No	0	0.1068	0
2	26590646	HM	-	GTGGGCAGGGAGG	GTGGGCAGGGAGG	GTGGGCAGGGAGG	GTGGGCAGGGAGG	.............	.....T.......	.;.;.;.;.;0.00;.;.;.;.;.;.;.	1	NA	NA	NA	No	0	0.1697	0.10485
2	26656603	HM	-	GTGGGCAGGGAGG	GTGGGCAGGGAGG	GTGGGCAGGGAGG	GTGGGCAGGGAGG	.............	.............	.;.;.;.;.;.;.;.;.;.;.;.;.	1	NA	NA	NA	No	0	0.1754	0
2	26780584	CM	+	CTTCCCTGACCAC	CTTCCCTGACCAC	CTTCCCTGACCAC	CTTCCCTGACCAC	.............	.....T.......	.;.;.;.;.;0.05;.;.;.;.;.;.;.	3	NA	NA	NA	No	0	1.4012	3.67555
2	26877248	HM	-	GTGGCTAGGGAGG	GTGGCTAGGGAGG	GTGGCTAGGGAGG	-------------	.............	.............	.;.;.;.;.;.;.;.;.;.;.;.;.	0	NA	NA	NA	No	1	1.8683	2.49455
2	26892256	CM	+	CTTCCCTGTCCAC	CTTCCCTGTCCAC	CTTCCCTGTCCAC	CTTCCCTGTCCAC	.............	.............	.;.;.;.;.;.;.;.;.;.;.;.;.	3	NA	NA	NA	No	1	3.2237	0.0629
2	26910231	HM	-	GTGGGGAGGGAGG	GTGGGGAGGGAGG	GTGGGGAGGGAGG	GTGGGGAGGGAGG	.............	.............	.;.;.;.;.;.;.;.;.;.;.;.;.	3	NA	NA	NA	No	0	1.9541	2.0551
2	27013545	HM	-	GTGGGGAGGGAGG	GTGGGGAGGGAGG	GTGGGGAGGGAGG	GTGGGGAGGGAGG	.............	.............	.;.;.;.;.;.;.;.;.;.;.;.;.	2	NA	NA	NA	No	0	0.0343	0.32695
2	27085655	HM	-	GTGGGAAGGGAGG	GTGGGAAGGGAGG	GTGGGAAGGGAGG	GTGGGAAGGGAGG	.............	.............	.;.;.;.;.;.;.;.;.;.;.;.;.	2	NA	NA	NA	No	0	0.1087	0.3212
2	27484920	HM	-	GTGGGCAGGGAGG	GTGGGCAGGGAGG	GTGGGCAGGGAGG	GCGGGCAGGAAGG	.............	.............	.;.;.;.;.;.;.;.;.;.;.;.;.	2	NA	NA	NA	No	0	0.0133	0.427
2	27607003	HM	+	CCTCCCTCCCCAC	CCTCCCTCCCCAC	CCTCCCTCCCCAC	CCTCCCTCCCCAC	.............	.............	.;.;.;.;.;.;.;.;.;.;.;.;.	2	NA	NA	NA	No	0	0.0057	0
2	27688166	HM	-	GTGGGAAGGGAGG	GTGGGAAGGGAGG	GTGGGAAGGGAGG	GTGGGAAGGGAGG	.............	.............	.;.;.;.;.;.;.;.;.;.;.;.;.	1	NA	NA	NA	No	0	0	0
2	28360535	HM	+	CCTCCCTAGCCAC	CCTCCCTAGCCAC	CCTCCCTAGCCAC	CCTCCCTAGCCAC	.............	.............	.;.;.;.;.;.;.;.;.;.;.;.;.	3	NA	NA	NA	No	0	0.2135	0.21825
2	28537852	HM	-	GTGGGGAGGGAGG	GTGGGGAGGGAGG	GTGGGGAGGGAGG	GTGGGGAGGGAGG	.............	.............	.;.;.;.;.;.;.;.;.;.;.;.;.	2	NA	NA	NA	No	0	1.2792	2.39635
2	28679562	HM	+	CCTCCCTCCCCAC	CCTCCCTCCCCAC	CCTCCCTCCCCAC	CCTCCCTCCCCAC	.............	.............	.;.;.;.;.;.;.;.;.;.;.;.;.	1	NA	NA	NA	No	1	0.692	28.54255
2	28744748	HM	+	CCTCCCTCCCCAC	CCTCCCTCCCCAC	CCTCCCTCCCCAC	CCTCCCTCCCCGC	.............	.............	.;.;.;.;.;.;.;.;.;.;.;.;.	3	NA	NA	NA	No	0	0.9322	0.3908
2	28844893	CM	-	GTGGCCAGGGAAG	GTGGCCAGGGAAG	GTGGCCAGGGAAG	GTGGCCAGGGAAG	.............	.............	.;.;.;.;.;.;.;.;.;.;.;.;.	2	NA	NA	NA	No	0	0.5166	2.1218
2	28864587	HM	+	CCTCCCTCGCCAC	CCTCCCTCGCCAC	CCTCCCTCGCCAC	CTTCCCTTGCCAC	.............	............T	.;.;.;.;.;.;.;.;.;.;.;.;0.00	2	NA	NA	NA	No	0	0.1735	0
2	28867769	HM	-	GTGGGGAGGGAGG	TTGGGGAGGGAGG	TTGGGGAGGGAGG	GTGGGGAGGGAGG	.............	.............	.;.;.;.;.;.;.;.;.;.;.;.;.	3	NA	NA	NA	No	0	0.61	0
2	28895900	CM	-	GTGGCTAGGGAAG	GTGGCTAGGGAAG	GTGGCTAGGGAAG	GTGGCTAGGGAAG	.............	.............	.;.;.;.;.;.;.;.;.;.;.;.;.	2	NA	NA	NA	No	0	0.6749	0
2	29149648	CM	+	CTTCCCTGCCCAC	CTTCCCTGCCCAC	CTTCCCTGCCCAC	CTTCCCTGCCCAC	.............	.............	.;.;.;.;.;.;.;.;.;.;.;.;.	3	NA	NA	NA	No	0	0.0019	0
2	29245906	HM	+	CCTCCCTCTCCAC	CCTCCCTCTCCAC	CCTCCCTCTCCAC	CCTCCCTCTCCAC	.............	............T	.;.;.;.;.;.;.;.;.;.;.;.;0.00	2	NA	NA	NA	No	1	1.9026	0
2	29275772	CM	-	GTGGAGAGGGAAG	GTGGAGAGGGAAG	GTGGAGAGGGAAG	GTGGAGAGGGAAG	.............	.............	.;.;.;.;.;.;.;.;.;.;.;.;.	3	NA	NA	NA	No	0	0.5548	0.85785
2	29284355	HM	+	CCTCCCTCTCCAC	CCTCCCTCTCCAC	CCTCCCTCTCCAC	CCTCCCTCTCCAC	.............	.............	.;.;.;.;.;.;.;.;.;.;.;.;.	2	NA	NA	NA	No	1	8.1212	0.85975
2	29499213	CM	-	GTGGCCAGGGAAG	GTGGCCAGGGAAG	GTGGCCAGGGAAG	GTGGCCAGGGAAG	.............	.............	.;.;.;.;.;.;.;.;.;.;.;.;.	3	NA	NA	NA	No	0	2.036	0
2	29606025	CM	+	CTTCCCTCTCCAC	CTTCCCTCTCCAC	CTTCCCTCTCCAC	CTTCCCTCTCCAC	.............	.............	.;.;.;.;.;.;.;.;.;.;.;.;.	2	NA	NA	NA	No	0	1.0886	0
2	30144902	HM	-	GTGGGAAGGGAGG	GTGGGAAGGGAGG	GTGGGAAGGGAGG	GTGGGAAGGGAGG	.............	.............	.;.;.;.;.;.;.;.;.;.;.;.;.	2	NA	NA	NA	No	0	2.1066	0
2	30459148	HM	-	GTGGTGAGGGAGG	GTGGTGAGGGAGG	GTGGTGAGGGAGG	GTGGTGAGGGAGG	.............	.............	.;.;.;.;.;.;.;.;.;.;.;.;.	2	NA	NA	NA	No	1	20.8331	11.86825
2	30473135	HM	+	CCTCCCTCTCCAC	CCTCCCTCTCCAC	CCTCCCTCTCCAC	CCTCCCTCTCCAC	.............	.............	.;.;.;.;.;.;.;.;.;.;.;.;.	3	NA	NA	NA	No	0	0.3146	15.48375
2	31270118	CM	-	GTGGGAAGGGAAG	GTGGGAAGGGAAG	GTGGGAAGGGAAG	GTGAGAAGGGAAG	.............	.............	.;.;.;.;.;.;.;.;.;.;.;.;.	3	NA	NA	NA	No	0	0.4747	0
2	31317739	CM	+	CTTCCCTGGCCAC	CTTCCCTGGCCAC	CTTCCCTGGCCAC	CTTCCCTGGCCAC	.............	.............	.;.;.;.;.;.;.;.;.;.;.;.;.	3	NA	NA	NA	No	0	0.2059	0.0658
2	31344510	HM	+	CCTCCCTGCCCAC	CCTCGCTGCCCAC	CCTCCCTGCCCAC	CCTCCCTGCCCAC	.............	....C........	.;.;.;.;0.05;.;.;.;.;.;.;.;.	3	NA	NA	NA	No	1	11.0266	0
2	31346851	HM	-	GTGGTGAGGGAGG	GTGGTGAGGGAGG	GTGGTGAGGGAGG	GTGGTGAGGGAGG	.............	.............	.;.;.;.;.;.;.;.;.;.;.;.;.	3	NA	NA	NA	No	1	9.5758	3.544
2	31465082	HM	+	CCTCCCTGGCCAC	CCTCCCTGGCCAC	CCTCCCTGGCCAC	CCTCCCTGGCCAC	.............	.............	.;.;.;.;.;.;.;.;.;.;.;.;.	2	NA	NA	NA	No	0	1.0485	0.00095
2	31474176	CM	-	GTGGAAAGGGAAG	GTGGAAAGGGAAG	GTGGAAAGGGAAG	GTGGAAAGGGAAG	.............	.............	.;.;.;.;.;.;.;.;.;.;.;.;.	2	NA	NA	NA	No	0	0.6444	0
2	31480084	HM	+	CCTCCCTACCCAC	CCTCCCTACCCAC	CCTCCCTACCCAC	CCTCCCTACCCAC	.............	.............	.;.;.;.;.;.;.;.;.;.;.;.;.	3	NA	NA	NA	No	0	1.6795	0
2	31534025	CM	-	GTGGATAGGGAAG	GTGGATAGGGAAG	GTGGATAGGGAAG	GTGGATAGGGAAG	.............	.............	.;.;.;.;.;.;.;.;.;.;.;.;.	1	NA	NA	NA	No	0	4.5315	4.4648
2	31763782	CM	+	CTTCCCTGACCAC	CTTCCCTGACCAC	CTTCCCTGACCAC	CTTCCCTGACCAC	.............	.............	.;.;.;.;.;.;.;.;.;.;.;.;.	1	NA	NA	NA	No	0	0.1449	1.99315
2	32088011	HM	-	GTGGGGAGGGAGG	GTGGGGAGGGAGG	GTGGGGAGGGAGG	GTGGGGAGGGAGG	.............	.............	.;.;.;.;.;.;.;.;.;.;.;.;.	1	NA	NA	NA	No	0	0.0133	0.04765
2	32583137	CM	-	GTGGGGAGGGAAG	GTGGGGAGGGAAG	GTGGGGAGGGAAG	GTGGGGAGGGAAG	.............	.............	.;.;.;.;.;.;.;.;.;.;.;.;.	2	NA	NA	NA	No	0	0.0305	0
2	32886882	HM	-	GTGGTGAGGGAGG	ATGGTGAGGGAGG	ATGGTGAGGGAGG	GTGGTGAGGGAGG	.............	.............	.;.;.;.;.;.;.;.;.;.;.;.;.	2	NA	NA	NA	No	0	0.162	0
2	32905586	CM	-	GTGGTCAGGGAAG	GTGGTCAGGGAAG	GTGGTCAGGGAAG	GTGTTCAGGGAAG	.............	.............	.;.;.;.;.;.;.;.;.;.;.;.;.	3	NA	NA	NA	No	0	0.3432	0
2	33172243	HM	+	CCTCCCTCGCCAC	CCTCCCTCGCCAC	CCTCCCTCGCCAC	CCTCCCTCGCCAC	.............	.............	.;.;.;.;.;.;.;.;.;.;.;.;.	3	NA	NA	NA	No	0	0.5166	0
2	33188030	HM	+	CCTCCCTTTCCAC	CCTCCCTTTCCAC	CCTCCCTTTCCAC	CCTCCCTTTCCAC	.............	.............	.;.;.;.;.;.;.;.;.;.;.;.;.	3	NA	NA	NA	No	0	0.9208	0.08865
2	33704677	HM	-	GTGGTGAGGGAGG	GTGGTGAGGGAGG	GTGGTGAGGGAGG	GTGGCGAGGGAGG	.............	.............	.;.;.;.;.;.;.;.;.;.;.;.;.	2	NA	NA	NA	No	1	50.6529	30.89125
2	34486859	CM	+	CTTCCCTACCCAC	CTTCCCTACCCAC	CTTCCCTACCCAC	CTTCCCTACCCAC	.............	............A	.;.;.;.;.;.;.;.;.;.;.;.;0.00	2	NA	NA	NA	No	0	0.3527	0
2	37535675	HM	+	CCTCCCTCCCCAC	CCTCCCTCCCCAC	CCTCCCTCCCCAC	NNNNNNNNNNNNN	.............	.............	.;.;.;.;.;.;.;.;.;.;.;.;.	0	NA	NA	NA	No	0	0.3012	0
2	37559813	CM	+	CTTCCCTGTCCAC	CTTCCCTGTCCAC	CTTCCCTGTCCAC	CTTCCCTGTCCAC	.............	.............	.;.;.;.;.;.;.;.;.;.;.;.;.	2	NA	NA	NA	No	0	0.4022	0
2	38450885	CM	+	CTTCCCTCTCCAC	CTTCCCTCTCCAC	CTTCCCTCTCCAC	CTTCCCTCTCCAC	.............	.............	.;.;.;.;.;.;.;.;.;.;.;.;.	2	NA	NA	NA	No	0	0.3317	0.32505
2	38574606	HM	+	CCTCCCTGACCAC	CCTCCCTGACCAC	CCTCCCTGACCAC	CCTCCCTGACCAC	.............	.............	.;.;.;.;.;.;.;.;.;.;.;.;.	2	NA	NA	NA	No	0	0.04	0
2	38632200	CM	-	GTGGTCAGGGAAG	GTGGTCAGGGAAG	GTGGTCAGGGAAG	GTGGTCAGGGAAG	.............	.............	.;.;.;.;.;.;.;.;.;.;.;.;.	1	NA	NA	NA	No	0	3.788	0
2	38703949	HM	+	CCTCCCTCTCCAC	CCTCCCTCTCCAC	CCTCCCTCTCCAC	CCTCCCTCTCCAC	.............	.............	.;.;.;.;.;.;.;.;.;.;.;.;.	2	NA	NA	NA	No	0	1.4984	0.94175
2	39031984	CM	+	CTTCCCTGACCAC	CTTCCCTGACCAC	CTTCCCTGACCAC	CTTCCCTGACCAC	.............	.............	.;.;.;.;.;.;.;.;.;.;.;.;.	3	NA	NA	NA	No	0	0.0229	0
2	39286869	HM	-	GTGGTGAGGGAGG	GTGGTGAGGGAGG	GTGGTGAGGGAGG	GTGGTGAGGGAGG	.............	.............	.;.;.;.;.;.;.;.;.;.;.;.;.	2	NA	NA	NA	No	0	0.0858	0
2	39385007	HM	-	GTGGGGAGGGAGG	GTGGGGAGGGAGG	GTGGGGAGGGAGG	ATGGGGAGGGAGG	.............	..........G..	.;.;.;.;.;.;.;.;.;.;0.00;.;.	1	NA	NA	NA	No	0	0.4575	0
2	39696763	CM	+	CTTCCCTCCCCAC	CTTCCCTCCCCAC	CTTCCCTCCCCAC	CTTCCTTCCCCAC	.............	.............	.;.;.;.;.;.;.;.;.;.;.;.;.	2	NA	NA	NA	No	0	0.1887	0
2	40093061	HM	+	CCTCCCTCCCCAC	CCTCCCTCCCCAC	CCTCCCTCCCCAC	CCTCCCTCCCCAC	.............	.............	.;.;.;.;.;.;.;.;.;.;.;.;.	1	NA	NA	NA	No	0	0.2097	0
2	40387521	CM	+	CTTCCCTTTCCAC	CTTCCCTTTCCAC	CTTCCCTTTCCAC	CTTCCCTTTCCAC	.............	....T........	.;.;.;.;0.00;.;.;.;.;.;.;.;.	3	NA	NA	NA	No	0	0.6463	0.84355
2	40485607	HM	+	CCTCCCTCTCCAC	CCTCCCTCTCCAC	CCTCCCTCTCCAC	CCTCCCTCTCCAC	.............	.............	.;.;.;.;.;.;.;.;.;.;.;.;.	3	NA	NA	NA	No	1	5.4332	0
2	41666442	CM	-	GTGGTCAGGGAAG	GTGGTCAGGGAAG	GTGGTCAGGGAAG	GTGGTGAGGGAAG	.............	.......T.....	.;.;.;.;.;.;.;0.00;.;.;.;.;.	2	NA	NA	NA	No	0	0.1334	0
2	41699528	CM	+	CTTCCCTTTCCAC	CTTCCCTTTCCAC	CTTCCCTTTCCAC	CTTCCCTTCCCAC	.............	.............	.;.;.;.;.;.;.;.;.;.;.;.;.	2	NA	NA	NA	No	0	0.3451	0
2	42176705	HM	+	CCTCCCTCCCCAC	CCTCCCTCCCCAC	CCTCCCTCCCCAC	CCTCCCTCCCCAC	.............	.............	.;.;.;.;.;.;.;.;.;.;.;.;.	2	NA	NA	NA	No	1	15.4952	3.44105
2	42235665	CM	-	GTGGCTAGGGAAG	GTGGCTAGGGAAG	GTGGCTAGGGAAG	GTGGCTAGGGAAG	.............	.............	.;.;.;.;.;.;.;.;.;.;.;.;.	2	NA	NA	NA	No	0	0.4995	2.1371
2	42360461	HM	-	GTGGGGAGGGAGG	GTGGGGAGGGAGG	GTGGGGAGGGAGG	GTGGGGAGGGAGG	.............	.............	.;.;.;.;.;.;.;.;.;.;.;.;.	2	NA	NA	NA	No	0	1.9502	0.4785
2	42387148	HM	+	CCTCCCTCCCCAC	CCTCCCTCCCCAC	CCTCCCTCCCCAC	NNNNNNNNNNNNN	.............	.............	.;.;.;.;.;.;.;.;.;.;.;.;.	0	NA	NA	NA	No	0	0.1811	0
2	43106204	HM	+	CCTCCCTCCCCAC	CCTCCCTCCCCAC	CCTCCCTCCCCAC	CCTCCCTCCCCAC	.............	.............	.;.;.;.;.;.;.;.;.;.;.;.;.	2	NA	NA	NA	No	0	1.323	0.20495
2	43305325	CM	+	CTTCCCTGCCCAC	CTTCCCTGCCCAC	CTTCCCTGCCCAC	-------------	.............	.............	.;.;.;.;.;.;.;.;.;.;.;.;.	0	NA	NA	NA	No	1	0.488	2.4726
2	43416294	HM	+	CCTCCCTGACCAC	CCTCCCTGACCAC	CCTCCCTGACCAC	CCTCCCTGACCAC	.............	.............	.;.;.;.;.;.;.;.;.;.;.;.;.	2	NA	NA	NA	No	1	15.0758	19.8408
2	43418885	HM	+	CCTCCCTGACCAC	CCTCCCTGACCAC	CCTCCCTGACCAC	CCTCCCTGACCAC	.............	.............	.;.;.;.;.;.;.;.;.;.;.;.;.	2	NA	NA	NA	No	1	12.6242	15.926
2	43420126	HM	-	GTGGTCAGGGAGG	GTGGTCAGGGAGG	GTGGTCAGGGAGG	GTGGTCAGGGAGG	.............	A............	0.01;.;.;.;.;.;.;.;.;.;.;.;.	2	NA	NA	NA	No	1	5.6582	3.26565
2	43503359	HM	-	GTGGGGAGGGAGG	GTGGGGAGGGAGG	GTGGGGAGGGAGG	GTGGGGAGGGAGG	.............	.............	.;.;.;.;.;.;.;.;.;.;.;.;.	2	NA	NA	NA	No	0	0.122	0
2	43749434	HM	+	CCTCCCTCACCAC	CCTCCCTCACCAC	CCGCCCTCACCAC	CCTCCCTCACCAC	.............	..G.....G....	.;.;0.11;.;.;.;.;.;0.01;.;.;.;.	3	NA	NA	NA	No	0	0.2745	0.26785
2	43814195	CM	-	GTGGAGAGGGAAG	GTGGAGAGGGAAG	GTGGAGAGGGAAG	GTGGAGAGGGAAG	.............	.............	.;.;.;.;.;.;.;.;.;.;.;.;.	3	NA	NA	NA	No	0	0.1106	0
2	43845696	CM	-	GTGGTCAGGGAAG	GTGGTCGGGGAAG	GTGGTCGGGGAAG	GTGGTCAGGGAAG	.............	......A......	.;.;.;.;.;.;0.00;.;.;.;.;.;.	3	NA	NA	NA	No	0	0.6291	0
2	44102789	HM	+	CCTCCCTCTCCAC	CCTCCCTCTCCAC	CCTCCCTCTCCAC	CCTCCCTCTCCAC	.............	.............	.;.;.;.;.;.;.;.;.;.;.;.;.	2	NA	NA	NA	No	1	21.7443	6.3931
2	44406362	HM	+	CCTCCCTGGCCAC	CCTCCCTGGCCAC	CCTCCCTGGCCAC	CCTCCCTGGCCAC	.............	.............	.;.;.;.;.;.;.;.;.;.;.;.;.	1	2	44406112	44406465	THE1B	0	0.3698	2.36965
2	44437825	CM	+	CTTCCCTCTCCAC	CTTCCCTCTCCAC	CTTCCCTCTCCAC	CTTCCCTCTCCAC	.............	.............	.;.;.;.;.;.;.;.;.;.;.;.;.	2	NA	NA	NA	No	0	0.0686	0
2	44616243	CM	-	GTGGGTAGGGAAG	CTGGGTAGGGAAG	CTGGGTAGGGAAG	GTGGGTAGGGAAG	.............	.............	.;.;.;.;.;.;.;.;.;.;.;.;.	2	NA	NA	NA	No	0	0.1296	0
2	44891141	CM	-	GTGGCCAGGGAAG	GTGGCCAGGGAAG	GTGGCCAGGGAAG	GTGGCCAGGGAAG	.............	.............	.;.;.;.;.;.;.;.;.;.;.;.;.	3	NA	NA	NA	No	1	0.2097	0
2	44990820	CM	-	GTGGCTAGGGAAG	GTGGCTAGGGAAG	GTGGCTAGGGAAG	GTGGCTAGGGAAG	.............	.............	.;.;.;.;.;.;.;.;.;.;.;.;.	2	NA	NA	NA	No	0	0.2288	0
2	45061938	HM	+	CCTCCCTCCCCAC	CCTCCCTCCCCAC	CCTCCCTCCCCAC	CCTCCCTCCCCAC	.............	.............	.;.;.;.;.;.;.;.;.;.;.;.;.	2	NA	NA	NA	No	0	1.6814	1.45075
2	45070858	HM	-	GTGGTGAGGGAGG	GTGGTGAGGGAGG	GTGGTGAGGGAGG	GTGGTGAGGGAGG	.............	.............	.;.;.;.;.;.;.;.;.;.;.;.;.	2	NA	NA	NA	No	0	0.4537	0
2	45372732	CM	+	CTTCCCTACCCAC	CTTCCCTACCCAC	CTTCCCTACCCAC	CTTCCCTACCCAC	.............	.............	.;.;.;.;.;.;.;.;.;.;.;.;.	2	NA	NA	NA	No	0	0.3126	2.1561
2	45455283	HM	+	CCTCCCTAGCCAC	CCTCCCTAGCCAC	CCTCCCTAGCCAC	CCTCCCTAGCCAC	.............	.............	.;.;.;.;.;.;.;.;.;.;.;.;.	1	2	45455026	45455387	THE1B	0	1.2163	0
2	45489899	HM	+	CCTCCCTGTCCAC	CCTCCCTGTCCAC	CCTCCCTGTCCAC	NNNNNNNNNNNNN	.............	.............	.;.;.;.;.;.;.;.;.;.;.;.;.	0	NA	NA	NA	No	0	8.8419	0.71395
2	45570843	CM	-	GTGGTCAGGGAAG	GTGGTCAGGGAAG	GTGGTCAGGGAAG	GTGGTCAGGGAAG	.............	.............	.;.;.;.;.;.;.;.;.;.;.;.;.	2	NA	NA	NA	No	1	12.5021	27.73805
2	45918808	CM	+	CTTCCCTCCCCAC	CTTCCCTCCCCAC	CTTCCCTCCCCAC	CTTCCCTCCCCAC	.............	............T	.;.;.;.;.;.;.;.;.;.;.;.;0.01	2	NA	NA	NA	No	0	0.5986	0
2	46069361	HM	-	GTGGGGAGGGAGG	GTGGGGAGGGAGG	GTGGGGAGGGAGG	GTGGGGAGGGAGG	.............	.............	.;.;.;.;.;.;.;.;.;.;.;.;.	2	NA	NA	NA	No	0	0.3165	0
2	46165591	HM	+	CCTCCCTACCCAC	CCTCCCTACCCAC	CCTCCCTACCCAC	CCTCCCTACCCAC	.............	.T...........	.;0.00;.;.;.;.;.;.;.;.;.;.;.	3	NA	NA	NA	No	1	8.4873	1.21625
2	46309916	CM	-	GTGGTCAGGGAAG	GTGGTCAGGGAAG	GTGGTCAGGGAAG	GTGGTCAGGGAAG	.............	.............	.;.;.;.;.;.;.;.;.;.;.;.;.	2	NA	NA	NA	No	1	1.1972	6.1939
2	46376334	CM	+	CTTCCCTGGCCAC	CTTCCCTGGCCAC	CTTCCCTGGCCAC	CTTCCCTGGCCAC	.............	.............	.;.;.;.;.;.;.;.;.;.;.;.;.	1	NA	NA	NA	No	0	3.6336	9.58915
2	46381911	CM	+	CTTCCCTATCCAC	CTTCCCTATCCAC	CTTCCCTATCCAC	CTTCCCTATCCAC	.............	.............	.;.;.;.;.;.;.;.;.;.;.;.;.	3	NA	NA	NA	No	0	3.7518	0
2	46514020	HM	-	GTGGGGAGGGAGG	GTGGGGAGGGAAG	GTGGGGAGGGAAG	GTGGGGAGGGAGG	.............	.............	.;.;.;.;.;.;.;.;.;.;.;.;.	1	NA	NA	NA	No	0	1.1667	0
2	47053783	CM	-	GTGGGGAGGGAAG	GTGGGGAGGGAAG	GTGGGGAGGGAAG	GTGGGGAGGGAAG	.............	.............	.;.;.;.;.;.;.;.;.;.;.;.;.	3	NA	NA	NA	No	1	38.0021	26.9383
2	47202705	HM	+	CCTCCCTCCCCAC	CCTCCCTCCCCAC	CCTCCCTCCCCAC	CCTCCCTCCCCAC	.............	.............	.;.;.;.;.;.;.;.;.;.;.;.;.	2	NA	NA	NA	No	0	1.323	0
2	47284959	CM	+	CTTCCCTGACCAC	CTTCCCTGACCAC	CTTCCCTGACCAC	CTTCCCTGACCAC	.............	.............	.;.;.;.;.;.;.;.;.;.;.;.;.	3	NA	NA	NA	No	0	2.791	0
2	47297137	HM	-	GTGGGGAGGGAGG	GTGGGGAGGGAGG	GTGGGGAGGGAGG	GTGGGGAGGGAGG	.............	.............	.;.;.;.;.;.;.;.;.;.;.;.;.	2	NA	NA	NA	No	0	1.7539	0
2	47324184	HM	-	GTGGACAGGGAGG	GTGGACAGGGAGG	GTGGACAGGGAGG	GTGGACAGGGAGG	.............	.............	.;.;.;.;.;.;.;.;.;.;.;.;.	2	NA	NA	NA	No	1	22.9225	13.19225
2	47559583	CM	+	CTTCCCTTCCCAC	CTTCCCTTCCCAC	CTTCCCTTCCCAC	CTTCCCTTCCCAC	.............	.............	.;.;.;.;.;.;.;.;.;.;.;.;.	2	NA	NA	NA	No	0	0.5948	1.2592
2	47744108	HM	+	CCTCCCTCTCCAC	CCTCCCTCTCCAC	CCTCCCTCTCCAC	CCTCCCTCTCCAC	.............	.............	.;.;.;.;.;.;.;.;.;.;.;.;.	1	NA	NA	NA	No	0	0.1716	0
2	47772228	CM	-	GTGGGGAGGGAAG	GTGGGGAGGGAAG	GTGGGGAGGGAAG	GTGGGGAGGGAAG	.............	.............	.;.;.;.;.;.;.;.;.;.;.;.;.	3	NA	NA	NA	No	0	2.5469	0
2	47906908	CM	-	GTGGAAAGGGAAG	GTGGAAAGGGAAG	GTGGAAAGGGAAG	GTGGAAAGGGAAG	.............	.............	.;.;.;.;.;.;.;.;.;.;.;.;.	3	NA	NA	NA	No	1	6.2339	9.98855
2	48110408	CM	-	GTGGGAAGGGAAG	GTGGGAAAGGAAG	GTGGGAAAGGAAG	GTGGGAAGGGAAG	.............	.............	.;.;.;.;.;.;.;.;.;.;.;.;.	2	NA	NA	NA	No	0	0.1182	0.0429
2	48479728	CM	-	GTGGGAAGGGAAG	GTGGGAAGGGAAG	GTGGGAAGGGAAG	GTGGGAAGGGAAG	.............	.............	.;.;.;.;.;.;.;.;.;.;.;.;.	3	NA	NA	NA	No	0	0.1068	0
2	49091491	HM	+	CCTCCCTCTCCAC	CCTCCCTCTCCAC	CCTCCCTCTCCAC	CCTCCCTCTCCAC	.............	...T.........	.;.;.;0.00;.;.;.;.;.;.;.;.;.	3	NA	NA	NA	No	0	0.5224	0
2	49100303	CM	+	CTTCCCTTTCCAC	CTTCCCTTTCCAC	CTTCCCTTTCCAC	CTTCCCTTTCCAC	.............	.............	.;.;.;.;.;.;.;.;.;.;.;.;.	3	NA	NA	NA	No	0	0.1144	0.08865
2	49375808	CM	-	GTGGTAAGGGAAG	GTGGTAAGGGAAG	GTGGTAAGGGAAG	GTGGTAAGGGAAG	.............	.............	.;.;.;.;.;.;.;.;.;.;.;.;.	2	NA	NA	NA	No	0	0.1029	0.78735
2	49416928	CM	+	CTTCCCTGACCAC	CTTCCCTGACCAC	CTTCCCTGACCAC	CTTCCCTGACCAC	.............	.............	.;.;.;.;.;.;.;.;.;.;.;.;.	3	NA	NA	NA	No	0	0.5033	0
2	50243679	CM	-	GTGGAAAGGGAAG	GTGGAAAGGGAAG	GTGGAAAGGGAAG	GTGGAAAGGCAAG	.............	.........A...	.;.;.;.;.;.;.;.;.;0.00;.;.;.	2	NA	NA	NA	No	0	4.5029	0
2	50787503	CM	-	GTGGATAGGGAAG	GTGGATAGGGAAG	GTGGATAGGGAAG	GTGGATAGGGAAG	.............	.............	.;.;.;.;.;.;.;.;.;.;.;.;.	1	NA	NA	NA	No	0	0.652	0
2	51072904	HM	+	CCTCCCTCCCCAC	CCTCCCTCCCCAC	CCTCCCTCCCCAC	CCTCCCTCCCCAC	.............	G............	0.00;.;.;.;.;.;.;.;.;.;.;.;.	3	NA	NA	NA	No	0	2.1695	0.04765
2	51351606	HM	+	CCTCCCTCCCCAC	CCTCCCTCCCCAC	CCTCCCTCCCCAC	CCTCCCTCCCCAC	.............	.............	.;.;.;.;.;.;.;.;.;.;.;.;.	2	NA	NA	NA	No	0	0.2707	1.43645
2	52244870	CM	-	GTGGGTAGGGAAG	GTGGGTAGGGAAG	GTGGGTAGGGAAG	GTGGGTAGGGAAG	.............	.............	.;.;.;.;.;.;.;.;.;.;.;.;.	2	NA	NA	NA	No	0	0.4919	0
2	52434980	HM	-	GTGGAGAGGGAGG	GTGGAGAGGGAGG	GTGGAGAGGGAGG	GTGGAGAGGGAGT	.............	.............	.;.;.;.;.;.;.;.;.;.;.;.;.	1	NA	NA	NA	No	0	0.2097	0
2	54506819	HM	+	CCTCCCTCCCCAC	CCTCCCTCCCCAC	CCTCCCTCCCCAC	CCTCCCTCCCCAC	.............	.............	.;.;.;.;.;.;.;.;.;.;.;.;.	3	NA	NA	NA	No	0	2.0284	15.58
2	54683247	HM	-	GTGGGGAGGGAGG	GTGGGGAGGGAGG	GTGGGGAGGGAGG	GTGGGGAGGGAGG	.............	.............	.;.;.;.;.;.;.;.;.;.;.;.;.	2	NA	NA	NA	No	1	3.4506	0.00095
2	54860322	HM	-	GTGGGAAGGGAGG	GTGGGAAGGGAGG	GTGGGAAGGGAGG	GTGGGAAGGGAGG	.............	.............	.;.;.;.;.;.;.;.;.;.;.;.;.	3	NA	NA	NA	No	0	0.1678	0
2	54966870	CM	-	GTGGTTAGGGAAG	GTGGTTAGGGAAG	GTGGTTAGGGAAG	GTGGTTAGGGAAG	.............	.............	.;.;.;.;.;.;.;.;.;.;.;.;.	2	NA	NA	NA	No	0	1.2887	7.2681
2	55513230	HM	+	CCTCCCTTTCCAC	CCTCCCTTTCCAC	CCTCCCTTTCCAC	CCTCCCTTTCCAC	.............	.............	.;.;.;.;.;.;.;.;.;.;.;.;.	2	NA	NA	NA	No	0	0.0877	0
2	55927070	CM	+	CTTCCCTTGCCAC	CTTCCCTTGCCAC	CTTCCCTTGCCAC	CTTCCCTTGCTAC	.............	.............	.;.;.;.;.;.;.;.;.;.;.;.;.	3	NA	NA	NA	No	0	0.122	0.0553
2	56375029	CM	-	GTGGGTAGGGAAG	GTGGGTAGGGAAG	GTGGGTAGGGAAG	GTGGGTAGGGAAG	.............	.............	.;.;.;.;.;.;.;.;.;.;.;.;.	3	NA	NA	NA	No	0	0.9913	0
2	56541914	CM	+	CTTCCCTTCCCAC	CTTCCCTTCCCAC	CTTCCCTTCCCAC	CTTCCCTTCCCAC	.............	.............	.;.;.;.;.;.;.;.;.;.;.;.;.	3	NA	NA	NA	No	0	0.2402	0
2	56647031	HM	+	CCTCCCTCCCCAC	CCTCCCTCCCCAC	CCTCCCTCCCCAC	CCTCCCTCCCCAC	.............	.............	.;.;.;.;.;.;.;.;.;.;.;.;.	1	NA	NA	NA	No	0	0.0419	0.16015
2	57707843	CM	+	CTTCCCTCCCCAC	CTTCCCTCCCCAC	CTTCCCTCCCCAC	CTTCCCTCCCCAC	.............	.............	.;.;.;.;.;.;.;.;.;.;.;.;.	2	NA	NA	NA	No	0	0.488	0
2	57979280	CM	-	GTGGTAAGGGAAG	GTGGTAAGGGAAG	GTGGTAAGGGAAG	GTGGTAAGGGAAG	.............	.............	.;.;.;.;.;.;.;.;.;.;.;.;.	3	NA	NA	NA	No	0	0.0343	0
2	58717056	CM	+	CTTCCCTTTCCAC	CTTCCCTTTCCAC	CTTCCCTTTCCAC	CTTCCCTTTCCAC	.............	.............	.;.;.;.;.;.;.;.;.;.;.;.;.	1	NA	NA	NA	No	0	0.0877	0
2	58824896	CM	-	GTGGGCAGGGAAG	GTGGGCAGGGAAG	GTGGGCAGGGAAG	GTGGGCAGGGAAG	.............	A............	0.00;.;.;.;.;.;.;.;.;.;.;.;.	2	NA	NA	NA	No	0	1.0333	0
2	59022289	CM	+	CTTCCCTCCCCAC	CTTCCCTCCCCAC	CTTCCCTCCCCAC	CTTCCCTCCCCAC	.............	.........TG..	.;.;.;.;.;.;.;.;.;0.00;0.02;.;.	1	NA	NA	NA	No	0	0.1983	0
2	59096296	HM	+	CCTCCCTAGCCAC	CCTCCCTAGCCAC	CCTCCCTAGCCAC	CCTCCCTAGCCAC	.............	.T...........	.;0.65;.;.;.;.;.;.;.;.;.;.;.	2	2	59096038	59096391	THE1A	1	7.0499	6.87635
2	59105465	HM	+	CCTCCCTCACCAC	CCTCCCTCACCAC	CCTCCCTCACCAC	CCTCCCTCACA--	.............	.............	.;.;.;.;.;.;.;.;.;.;.;.;.	0	NA	NA	NA	No	0	4.1941	7.36155
2	59252540	CM	+	CTTCCCTCCCCAC	CTTCCCTCCCCAC	CTTCCCTCCCCAC	CTTCCCTCCCCAC	.............	.............	.;.;.;.;.;.;.;.;.;.;.;.;.	1	NA	NA	NA	No	0	4.4762	3.2828
2	59858296	CM	+	CTTCCCTTTCCAC	CTTCCCTTTCCAC	CTTCCCTTTCCAC	CTTCCCTTTCCAC	.............	.............	.;.;.;.;.;.;.;.;.;.;.;.;.	3	NA	NA	NA	No	0	0.1144	0
2	60540135	CM	+	CTTCCCTCACCAC	CTTCCCTCACCAC	CTTCCCTCACCAC	CTTCCCTCACCAC	.............	.............	.;.;.;.;.;.;.;.;.;.;.;.;.	3	NA	NA	NA	No	1	5.6734	0
2	60566633	CM	+	CTTCCCTGACCAC	CTTCCCTGACCAC	CTTCCCTGACCAC	CTTCCCTGACCAC	.............	.............	.;.;.;.;.;.;.;.;.;.;.;.;.	2	NA	NA	NA	No	0	0.2669	0.7921
2	60617534	HM	-	GTGGACAGGGAGG	GTGGACAGGGAGG	GTGGACAGGGAGG	GTGGACAGGGAGG	.............	.............	.;.;.;.;.;.;.;.;.;.;.;.;.	1	NA	NA	NA	No	0	0.3698	0
2	60705445	HM	-	GTGGACAGGGAGG	GTGGACAGGGAGG	GTGGACAGGGAGG	GTGGACAGGGAGG	.............	.............	.;.;.;.;.;.;.;.;.;.;.;.;.	3	NA	NA	NA	No	0	1.3574	0
2	60969922	HM	+	CCTCCCTGTCCAC	CCTCCCTGTCCAC	CCTCCCTGTCCAC	CCTCCCTGTCCAC	.............	.............	.;.;.;.;.;.;.;.;.;.;.;.;.	3	NA	NA	NA	No	0	0.2021	0
2	61519640	CM	+	CTTCCCTGGCCAC	CTTCCCTGGCCAC	CTTCCCTGGCCAC	CTTCCCTGGCCAC	.............	.............	.;.;.;.;.;.;.;.;.;.;.;.;.	2	NA	NA	NA	No	0	0.0572	0
2	61996828	CM	-	GTGGGTAGGGAAG	GTGGGTAGGGAAG	GTGGGTAGGGAAG	GTGGGTAGGGAAG	.............	.............	.;.;.;.;.;.;.;.;.;.;.;.;.	3	NA	NA	NA	No	0	0.0763	0.15535
2	62077103	HM	-	GTGGGGAGGGAGG	GTGGGGAGGGAGG	GTGGGGAGGGAGG	GTGGGGAGGGAGG	.............	.............	.;.;.;.;.;.;.;.;.;.;.;.;.	1	NA	NA	NA	No	0	0.0153	0
2	62552276	HM	-	GTGGGGAGGGAGG	GTGGGGAGGGAGG	GTGGGGAGGGAGG	GTGGGGAGGGAGG	.............	.............	.;.;.;.;.;.;.;.;.;.;.;.;.	1	NA	NA	NA	No	1	0.9608	1.2268
2	62653011	HM	+	CCTCCCTCACCAC	CCTCCCTCACCAC	CCTCCCTCACCAC	CCTCCCTCACCAC	.............	.T...........	.;0.00;.;.;.;.;.;.;.;.;.;.;.	2	NA	NA	NA	No	1	3.279	2.07895
2	62830718	CM	-	GTGGGCAGGGAAG	GTGGGCAGGGAAG	GTGGGCAGGGAAG	GTGGGCAGGGAAG	.............	.............	.;.;.;.;.;.;.;.;.;.;.;.;.	3	NA	NA	NA	No	0	0	0
2	63310725	HM	+	CCTCCCTCCCCAC	CCTCCCTCCCCAC	CCTCCCTCCCCAC	CCTCCCTCCCCAC	.............	.............	.;.;.;.;.;.;.;.;.;.;.;.;.	2	NA	NA	NA	No	0	0.1258	0.1125
2	63372488	CM	-	GTGGATAGGGAAG	GTGGATAGGGAAG	GTGGATAGGGAAG	GTGGATAGGGAAG	.............	...........G.	.;.;.;.;.;.;.;.;.;.;.;0.01;.	2	NA	NA	NA	No	0	0.1296	0.1811
2	63636087	CM	+	CTTCCCTACCCAC	CTTCCCTACCCAC	CTTCCCTACCCAC	CTTCCCTACCCAC	.............	.............	.;.;.;.;.;.;.;.;.;.;.;.;.	2	NA	NA	NA	No	0	0.1716	0
2	64235056	CM	-	GTGGTTAGGGAAG	GTGGTTAGGGAAG	GTGGTTAGGGAAG	GTGGTTAGGGAAG	.............	.............	.;.;.;.;.;.;.;.;.;.;.;.;.	3	NA	NA	NA	No	0	0.0572	0
2	64417718	HM	+	CCTCCCTCCCCAC	CCTCCCTCCCCAC	CCTCCCTCCCCAC	CCTCCCTCCCCAC	.............	...........C.	.;.;.;.;.;.;.;.;.;.;.;0.00;.	2	NA	NA	NA	No	0	0.305	0.27075
2	64439028	CM	+	CTTCCCTCTCCAC	CTTCCCTCTCCAC	CTTCCCTCTCCAC	CTTCCCTCTCCAC	.............	.............	.;.;.;.;.;.;.;.;.;.;.;.;.	2	NA	NA	NA	No	0	0.3546	0.6396
2	64600421	CM	-	GTGGGCAGGGAAG	GTGGGCAGGGAAG	GTGGGCAGGGAAG	GTGGGCAGGGAAG	.............	.............	.;.;.;.;.;.;.;.;.;.;.;.;.	2	NA	NA	NA	No	0	0.183	0
2	64631333	HM	+	CCTCCCTCCCCAC	CCTCCCTCCCCAC	CCTCCCTCCCCAC	CCTCCCTCCCCAC	.............	.............	.;.;.;.;.;.;.;.;.;.;.;.;.	2	NA	NA	NA	No	1	0.2135	2.383
2	65166397	HM	-	GTGGAGAGGGAGG	GTGGAGAGGGAGG	GTGGAGAGGGAGG	GTGGAGAGGGAGG	.............	.............	.;.;.;.;.;.;.;.;.;.;.;.;.	3	NA	NA	NA	No	1	3.7403	0
2	65201219	CM	+	CTTCCCTCCCCAC	CTTCCCTCCCCAC	CTTCCCTCCCCAC	CTTCCCTCCCCAC	.............	.............	.;.;.;.;.;.;.;.;.;.;.;.;.	2	NA	NA	NA	No	0	4.8308	7.678
2	65234452	HM	-	GTGGTCAGGGAGG	GTGGCCAGGGAGG	GTGGTCAGGGAGG	GTGGTCAGGGAGG	.............	....T......C.	.;.;.;.;0.00;.;.;.;.;.;.;0.00;.	3	NA	NA	NA	No	1	27.536	12.69565
2	65479265	HM	-	GTGGGTAGGGAGG	GTGGGTAGGGAGG	GTGGGTAGGGAGG	GTGGGTAGGGAGG	.............	.............	.;.;.;.;.;.;.;.;.;.;.;.;.	1	NA	NA	NA	No	0	0.2936	0
2	65547017	HM	+	CCTCCCTGACCAC	CCTCCCTGACCAC	CCTCCCTGACCAC	CCTCCCTGACCAC	.............	.............	.;.;.;.;.;.;.;.;.;.;.;.;.	2	NA	NA	NA	No	1	1.3993	0
2	65575376	CM	+	CTTCCCTGCCCAC	CTTCCCTGCCCAC	CTTCCCTGCCCAC	CTTCCCTGCTCAC	.............	.............	.;.;.;.;.;.;.;.;.;.;.;.;.	2	NA	NA	NA	No	0	0.3622	0
2	65578231	CM	+	CTTCCCTGGCCAC	CTTCCCTGGCCAC	CTTCCCTGGCCAC	CTTCCCTGGCCAC	.............	.............	.;.;.;.;.;.;.;.;.;.;.;.;.	3	NA	NA	NA	No	0	0.1029	0
2	65679496	HM	+	CCTCCCTCACCAC	CCTCCCTCACCAC	CCTCCCTCACCAC	CCTCCCTCACCAC	.............	.............	.;.;.;.;.;.;.;.;.;.;.;.;.	3	NA	NA	NA	No	0	0.0953	0.39465
2	65904788	CM	+	CTTCCCTCCCCAC	CTTCCCTCCCCAC	CTTCCCTCCCCAC	CTTCCCTCCCCAC	.............	.............	.;.;.;.;.;.;.;.;.;.;.;.;.	3	NA	NA	NA	No	0	0.6863	0.5004
2	66018339	HM	-	GTGGTGAGGGAGG	GTGGTGAGGGAGG	GTGGTGAGGGAGG	GTGGTGAGGGAGG	.............	.............	.;.;.;.;.;.;.;.;.;.;.;.;.	3	NA	NA	NA	No	0	0.1525	0
2	66104173	CM	-	GTGGTCAGGGAAG	GTGGTCAGGGAAG	GTGGTCAGGGAAG	GTGGTCAGGGAAG	.............	.............	.;.;.;.;.;.;.;.;.;.;.;.;.	2	NA	NA	NA	No	0	0.652	1.1076
2	66249768	CM	-	GTGGCCAGGGAAG	GTGGCCAGGGAAG	GTGGCCAGGGAAG	GTGGCCAGGGAAG	.............	....T........	.;.;.;.;0.05;.;.;.;.;.;.;.;.	2	NA	NA	NA	No	0	0.0191	0
2	66552178	HM	-	GTGGATAGGGAGG	GTGGATAGGGAGG	GTGGATAGGGAGG	GTGGATAGGGAGG	.............	....T........	.;.;.;.;0.01;.;.;.;.;.;.;.;.	3	NA	NA	NA	No	0	0.0114	0
2	66691789	CM	+	CTTCCCTCTCCAC	CTTCCCTCTCCAC	CTTCCCTCTCCAC	CTTCCCTCTCCAC	.............	.......T.....	.;.;.;.;.;.;.;0.00;.;.;.;.;.	3	NA	NA	NA	No	1	3.3781	0.01905
2	66769898	HM	-	GTGGTGAGGGAGG	GTGGTGAGGGAGG	GTGGTGAGGGAGG	GTGGTGAGGGAGG	.............	.............	.;.;.;.;.;.;.;.;.;.;.;.;.	3	NA	NA	NA	No	0	0.4919	0
2	67551658	CM	+	CTTCCCTGCCCAC	CTTCCCTGCCCAC	CTTCCCTGCCCAC	CTTCCCTGCCCAC	.............	.............	.;.;.;.;.;.;.;.;.;.;.;.;.	3	NA	NA	NA	No	0	1.0905	0
2	68096299	CM	+	CTTCCCTCTCCAC	CTTCCCTCTCCAC	CTTCCCTCTCCAC	CTTCCCTCTCCAC	.............	.............	.;.;.;.;.;.;.;.;.;.;.;.;.	1	NA	NA	NA	No	0	0.5414	0
2	68416333	HM	+	CCTCCCTTCCCAC	CCTCCCTTCCCAC	CCTCCCTTCCCAC	CCTCCCTTCCCAC	.............	.............	.;.;.;.;.;.;.;.;.;.;.;.;.	3	NA	NA	NA	No	0	0.0305	0
2	68471117	CM	-	GTGGCCAGGGAAG	GTGGCCAGGGAAG	GTGGCCAGGGAAG	GTGGCCAGGGAAG	.............	.............	.;.;.;.;.;.;.;.;.;.;.;.;.	3	NA	NA	NA	No	0	0.0038	0.72825
2	68473627	CM	+	CTTCCCTTGCCAC	CTTCCCTTGCCAC	CTTCCCTTGCCAC	CTTCCCTTGCCAC	.............	.............	.;.;.;.;.;.;.;.;.;.;.;.;.	3	NA	NA	NA	No	0	0.0038	0.72825
2	68996726	CM	-	GTGGAGAGGGAAG	GTGGAGAGGGAAG	GTGGAGAGGGAAG	GTGGAGAGGGAAG	.............	.............	.;.;.;.;.;.;.;.;.;.;.;.;.	3	NA	NA	NA	No	0	4.5906	0
2	69123670	CM	-	GTGGGTAGGGAAG	GTGGGTAGGGAAG	GTGGGTAGGGAAG	GTGGGTAGGGAAG	.............	.............	.;.;.;.;.;.;.;.;.;.;.;.;.	2	NA	NA	NA	No	1	1.1438	3.14365
2	69150802	CM	+	CTTCCCTGACCAC	CTTCCCTGACCAT	CTTCCCTGACCAT	CTTCCCTGACCAA	.............	.............	.;.;.;.;.;.;.;.;.;.;.;.;.	1	NA	NA	NA	No	0	1.1362	1.05615
2	69163848	CM	+	CTTCCCTTCCCAC	CTTCCCTTCCCAC	CTTCCCTTCCCAC	CTTCCCTTCCCAC	.............	.............	.;.;.;.;.;.;.;.;.;.;.;.;.	2	NA	NA	NA	No	0	0.0458	3.3095
2	69353779	CM	-	GTGGGAAGGGAAG	GTGGGAAGGGAAG	GTGGGAAGGGAAG	GTGGGAAGGGAAG	.............	.............	.;.;.;.;.;.;.;.;.;.;.;.;.	2	NA	NA	NA	No	0	0.2516	0
2	69514532	HM	+	CCTCCCTACCCAC	CCTCCCTACCCAC	CCTCCCTACCCAC	CCTCCCTACCCAC	.............	.............	.;.;.;.;.;.;.;.;.;.;.;.;.	3	NA	NA	NA	No	0	1.1133	0
2	69728669	HM	+	CCTCCCTCCCCAC	CCTCCCTCCCCAC	CCTCCCTCCCCAC	CCTCCCTCCCCAC	.............	.............	.;.;.;.;.;.;.;.;.;.;.;.;.	3	NA	NA	NA	No	0	0.1525	0
2	69788884	HM	+	CCTCCCTCACCAC	CCTCCCTCACCAC	CCTCCCTCACCAC	CCTCCCTCACCAC	.............	.............	.;.;.;.;.;.;.;.;.;.;.;.;.	1	NA	NA	NA	No	0	0.4842	0.6882
2	69803383	HM	+	CCTCCCTAACCAC	CCTCCCTAACCAC	CCTCCCTAACCAC	CCTCCCTAACCAC	.............	.............	.;.;.;.;.;.;.;.;.;.;.;.;.	3	NA	NA	NA	No	0	0.0763	0
2	69805687	HM	+	CCTCCCTTTCCAC	CCTCCCTTTCCAC	CCTCCCTTTCCAC	CCTCCCTTTCCAC	.............	.............	.;.;.;.;.;.;.;.;.;.;.;.;.	2	NA	NA	NA	No	0	0.0801	0
2	70174857	CM	-	GTGGAGAGGGAAG	GTGGAGAGGGAAG	GTGGAGAGGGAAG	GTGGAGAGGGAAG	.............	.............	.;.;.;.;.;.;.;.;.;.;.;.;.	3	NA	NA	NA	No	1	5.0634	1.58805
2	70294354	CM	-	GTGGGAAGGGAAG	GTGGGAAGGGAAG	GTGGGAAGGGAAG	GTGGGAAGGGAAG	.............	.............	.;.;.;.;.;.;.;.;.;.;.;.;.	1	NA	NA	NA	No	0	0.0038	0.30695
2	70317872	HM	-	GTGGGGAGGGAGG	GTGGGGAGGGAGG	GTGGGGAGGGAGG	GTGGGGAGGGAGG	.............	.............	.;.;.;.;.;.;.;.;.;.;.;.;.	2	NA	NA	NA	No	0	0.0381	0
2	70419549	HM	-	GTGGAAAGGGAGG	GTGGAAAGGGAGG	GTGGAAAGGGAGG	GTGGAAAGGGAGG	.............	.............	.;.;.;.;.;.;.;.;.;.;.;.;.	2	NA	NA	NA	No	0	0.4919	0
2	70698452	HM	-	GTGGACAGGGAGG	GTGGACAGGGAGG	GTGGACAGGGAGG	GTGGACAGGGAGG	.............	..A..........	.;.;0.01;.;.;.;.;.;.;.;.;.;.	3	NA	NA	NA	No	0	4.2055	1.91975
2	70755624	CM	-	GTGGGGAGGGAAG	GTGGGGAGGGAAG	GTGGGGAGGGAAG	GTGGGGAGGGAAG	.............	.............	.;.;.;.;.;.;.;.;.;.;.;.;.	1	NA	NA	NA	No	1	32.8624	7.39875
2	70982511	CM	+	CTTCCCTGACCAC	CTTCCCTGACCAC	CTTCCCTGACCAC	CTTCCCTGACCAC	.............	.............	.;.;.;.;.;.;.;.;.;.;.;.;.	2	NA	NA	NA	No	0	0.5224	0
2	71192312	HM	+	CCTCCCTCGCCAC	CCTCCCTCGCCAC	CCTCCCTCGCCAC	CCTCCCTCGCCAC	.............	.......T.....	.;.;.;.;.;.;.;0.01;.;.;.;.;.	2	NA	NA	NA	No	0	1.5556	7.1852
2	71229359	CM	-	GTGGGGAGGGAAG	GTGGGGAGGGAAG	GTGGGGAGGGAAG	GTGGGGAGGGAAG	.............	.............	.;.;.;.;.;.;.;.;.;.;.;.;.	2	NA	NA	NA	No	1	0.4499	0
2	71682975	CM	+	CTTCCCTGACCAC	CTTCCCTGACCAC	CTTCCCTGACCAC	CTTCCCTGACCAC	.............	.............	.;.;.;.;.;.;.;.;.;.;.;.;.	3	NA	NA	NA	No	0	1.4717	1.0905
2	71795476	HM	-	GTGGGCAGGGAGG	GTGGGCAGGGAGG	GTGGGCAGGGAGG	GTGGGCAGGGAGG	.............	.............	.;.;.;.;.;.;.;.;.;.;.;.;.	1	NA	NA	NA	No	1	8.8914	4.1197
2	71796811	CM	+	CTTCCCTCCCCAC	CTTCCCTCCCCAC	CTTCCCTCCCCAC	-------------	.............	.............	.;.;.;.;.;.;.;.;.;.;.;.;.	0	NA	NA	NA	No	1	8.7313	13.33335
2	71806210	HM	+	CCTCCCTCTCCAC	CCTCCCTCTCCAC	CCTCCCTCTCCAC	CCTCCCTCTCCAC	.............	.............	.;.;.;.;.;.;.;.;.;.;.;.;.	2	NA	NA	NA	No	0	1.5061	0.73585
2	71898565	HM	-	GTGGAGAGGGAGG	GTGGAGAGGGAGG	GTGGAGAGGGAGG	GTGGAGAGGGAGG	.............	.............	.;.;.;.;.;.;.;.;.;.;.;.;.	2	NA	NA	NA	No	0	1.6586	10.04675
2	71900634	HM	-	GTGGAGAGGGAGG	GTGGAGAGGGAGG	GTGGAGAGGGAGG	GTGGAGAGAGAGG	.............	.............	.;.;.;.;.;.;.;.;.;.;.;.;.	2	NA	NA	NA	No	0	1.5099	8.0126
2	72024646	HM	-	GTGGTCAGGGAGG	GTGGTCAGGGAGG	GTGGTCAGGGAGG	GTGGTCAGGGAGG	.............	.............	.;.;.;.;.;.;.;.;.;.;.;.;.	3	NA	NA	NA	No	0	2.1542	4.5906
2	72039582	CM	-	GTGGTGAGGGAAG	GTGGTGAGGGAAG	GTGGTGAGGGAAG	GTGGTGAGGGAAG	.............	.............	.;.;.;.;.;.;.;.;.;.;.;.;.	3	NA	NA	NA	No	0	0.244	1.06945
2	72096434	HM	-	GTGGGAAGGGAGG	GTGGGAAGGGAGG	GTGGGAAGGGAGG	GTGGGAAGGGAGG	.............	.............	.;.;.;.;.;.;.;.;.;.;.;.;.	3	NA	NA	NA	No	1	4.3313	1.7329
2	72355566	HM	+	CCTCCCTCCCCAC	CCTCCCTCCCCAC	CCTCCCTCCCCAC	CCTCCCTCCCCAC	.............	.............	.;.;.;.;.;.;.;.;.;.;.;.;.	2	NA	NA	NA	No	1	8.3043	0.28785
2	72356301	HM	-	GTGGCCAGGGAGG	GTAGCCGGGGAGG	GTGGCCAGGGAGG	GTGGCCAGGGAGG	.............	..G..........	.;.;0.12;.;.;.;.;.;.;.;.;.;.	1	NA	NA	NA	No	1	11.6786	1.9083
2	72365616	CM	+	CTTCCCTGACCAC	CTTCCCTGACCAC	CTTCCCTGACCAC	CTTCCCTGACCAC	.............	.............	.;.;.;.;.;.;.;.;.;.;.;.;.	1	NA	NA	NA	No	1	4.339	7.91725
2	72538821	HM	-	GTGGGGAGGGAGG	GTGGGGAGGGAGG	GTGGGGAGGGAGG	GTGGGGAGGGAGG	.............	........A....	.;.;.;.;.;.;.;.;0.00;.;.;.;.	1	NA	NA	NA	No	0	0.0801	0
2	72725116	CM	-	GTGGAGAGGGAAG	GTGGAGAGGGAAG	GTGGAGAGGGAAG	GTGGAGAGGGAAG	.............	.............	.;.;.;.;.;.;.;.;.;.;.;.;.	2	NA	NA	NA	No	0	0.0076	0
2	73191040	CM	-	GTGGAGAGGGAAG	GTGGAGAGGGAAG	GTGGAGAGGGAAG	GTGGAGAGGGAAG	.............	.............	.;.;.;.;.;.;.;.;.;.;.;.;.	2	NA	NA	NA	No	1	9.4443	9.2117
2	73194574	HM	-	GTGGTCAGGGAGG	GTGGTCAGGGAGG	GTGGTCAGGGAGG	GTGGTCAGGGAGG	.............	....C........	.;.;.;.;0.00;.;.;.;.;.;.;.;.	2	NA	NA	NA	No	1	9.4443	9.2117
2	73481982	CM	-	GTGGCCAGGGAAG	GTGGCCAGGGAAG	GTGGCCAGGGAAG	GTGGCCAGGGAAG	.............	.............	.;.;.;.;.;.;.;.;.;.;.;.;.	3	NA	NA	NA	No	1	0.2821	0.4366
2	73519162	HM	+	CCTCCCTCCCCAC	CCTCCCTCCCCAC	CCTCCCTCCCCAC	CCTCCCTCCCCAC	.............	.............	.;.;.;.;.;.;.;.;.;.;.;.;.	2	NA	NA	NA	No	0	0.5986	0
2	74147712	HM	+	CCTCCCTACCCAC	CCTCCCTACCCAC	CCTCCCTACCCAC	CCTCCCTACCCAC	.............	.........A...	.;.;.;.;.;.;.;.;.;0.55;.;.;.	2	NA	NA	NA	No	0	0.9189	2.852
2	74267384	HM	-	GTGGTCAGGGAGG	GTGGTCAGGGAGG	GTGGTCAGGGAGG	GTGGTCAGGGAGG	.............	.............	.;.;.;.;.;.;.;.;.;.;.;.;.	3	NA	NA	NA	No	0	0.1144	0
2	74276149	CM	-	GTGGGGAGGGAAG	GTGGGGAGGGAAG	GTGGGGAGGGAAG	GTGGGGAGGGAAG	.............	.............	.;.;.;.;.;.;.;.;.;.;.;.;.	3	NA	NA	NA	No	0	0.0496	0
2	74554133	CM	+	CTTCCCTATCCAC	CTTCCCTATCCAC	CTTCCCTATCCAC	CTTCCCTATCCAC	.............	.............	.;.;.;.;.;.;.;.;.;.;.;.;.	3	NA	NA	NA	No	0	0.0267	0.3317
2	74658064	HM	+	CCTCCCTGACCAC	CCTCCCTGACCAC	CCTCCCTGACCAC	CCTCCCTGACCAC	.............	.............	.;.;.;.;.;.;.;.;.;.;.;.;.	3	NA	NA	NA	No	0	0.0686	0
2	74766173	HM	+	CCTCCCTGGCCAC	CCTCCCTGGCCAC	CCTCCCTGGCCAC	CCTCCCTGGCCAC	.............	.............	.;.;.;.;.;.;.;.;.;.;.;.;.	3	NA	NA	NA	No	0	1.5099	0.30695
2	75096753	CM	-	GTGGAAAGGGAAG	GTGGAAAGGGAAG	GTGGAAAGGGAAG	GTGGAAAGGGAAG	.............	A............	0.02;.;.;.;.;.;.;.;.;.;.;.;.	3	NA	NA	NA	No	1	36.2711	16.58185
2	75315445	CM	+	CTTCCCTCTCCAC	CTTCCCTCTCCAC	CTTCCCTCTCCAC	CTTCCCTCTCCAC	.............	.............	.;.;.;.;.;.;.;.;.;.;.;.;.	3	NA	NA	NA	No	0	15.5791	8.859
2	75316047	CM	+	CTTCCCTTTCCAC	CTTCCCTTTCCAC	CTTCCCTTTCCAC	NNNNNNNNNNNNN	.............	.............	.;.;.;.;.;.;.;.;.;.;.;.;.	0	NA	NA	NA	No	0	15.5791	8.8571
2	75616534	CM	+	CTTCCCTCTCCAC	CTTCCCTCTCCAC	CTTTCCTCTCCAC	CTTCCCTCTCCAC	.............	...T.........	.;.;.;0.00;.;.;.;.;.;.;.;.;.	2	NA	NA	NA	No	0	0.6329	0
2	76564368	CM	-	GTGGGTAGGGAAG	GTGGGTAGGGAAG	GTGGGTAGGGAAG	GTGGGTAGGGAAG	.............	.............	.;.;.;.;.;.;.;.;.;.;.;.;.	1	NA	NA	NA	No	0	0.0191	0.42705
2	76943313	HM	-	GTGGGTAGGGAGG	GTGGGTAGGGAGG	GTGGGTAGGGAGG	GTGGGTAGGGAGG	.............	.........A...	.;.;.;.;.;.;.;.;.;0.00;.;.;.	3	NA	NA	NA	No	1	34.6087	32.6337
2	78769215	CM	+	CTTCCCTACCCAC	CTTCCCTACCCAC	CTTCCCTACCCAC	CTTCCCTACCCAC	.............	.............	.;.;.;.;.;.;.;.;.;.;.;.;.	2	NA	NA	NA	No	0	0.3622	0
2	79348825	HM	-	GTGGGAAGGGAGG	GTGGGAAGGGAGA	GTGGGAAGGGAGA	GTGGGAAGGGAGG	.............	.............	.;.;.;.;.;.;.;.;.;.;.;.;.	1	NA	NA	NA	No	0	0.3203	0
2	79364319	HM	+	CCTCCCTTCCCAC	CCTCCCTTCCCAC	CCTCCCTTCCCAC	CCTCCCTTCCCAC	.............	.............	.;.;.;.;.;.;.;.;.;.;.;.;.	1	NA	NA	NA	No	1	3.828	3.9405
2	79740374	HM	+	CCTCCCTCCCCAC	CCTCCCTCCCCAC	CCTCCCTCCCCAC	CCTCCCTCCCCAC	.............	.............	.;.;.;.;.;.;.;.;.;.;.;.;.	2	NA	NA	NA	No	0	0.1792	0
2	80536289	HM	+	CCTCCCTCTCCAC	CCTCCCTCTCCAC	CCTCCCTCTCCAC	CCTCCCTCTCCAC	.............	.............	.;.;.;.;.;.;.;.;.;.;.;.;.	3	NA	NA	NA	No	0	1.6052	0
2	80552028	CM	+	CTTCCCTGACCAC	CTTCCCTGACCAC	CTTCCCTGACCAC	CTTCCCTGACCAC	.............	.............	.;.;.;.;.;.;.;.;.;.;.;.;.	2	NA	NA	NA	No	0	1.1171	0
2	80626768	CM	-	GTGGGAAGGGAAG	GTGGGAAGGGAAG	GTGGGAAGGGAAG	GTGGGAAGGGAAG	.............	.............	.;.;.;.;.;.;.;.;.;.;.;.;.	3	NA	NA	NA	No	0	0.2097	0
2	81281329	CM	+	CTTCCCTTTCCAC	CTTCCCTTTCCAC	CTTCCCTTTCCAC	CTTCCCTTTCCAC	.............	.............	.;.;.;.;.;.;.;.;.;.;.;.;.	3	NA	NA	NA	No	0	0.3546	0.69395
2	81594669	CM	-	GTGGCTAGGGAAG	GTGGCTAGGGAAG	GTGGCTAGGGAAG	GTGGCTAGGGAAG	.............	.............	.;.;.;.;.;.;.;.;.;.;.;.;.	2	2	81594578	81594936	THE1B	1	24.276	0.84455
2	81728273	CM	-	GTGGTCAGGGAAG	GTGGTCAGGGAAG	GTGGTCAGGGAAG	GTGGTCAGGGAAG	.............	.............	.;.;.;.;.;.;.;.;.;.;.;.;.	3	NA	NA	NA	No	0	0.0343	0
2	82318493	CM	-	GTGGTAAGGGAAG	GTGGTAAGGGAAG	GTGGTAAGGGAAG	GTGGTAAGGGAAG	.............	.............	.;.;.;.;.;.;.;.;.;.;.;.;.	3	NA	NA	NA	No	0	0.0191	0
2	83024829	CM	-	GTGGAAAGGGAAG	GTGGAAAGGGAAG	GTGGAAAGGGAAG	GTGGAAAGGGAAG	.............	.............	.;.;.;.;.;.;.;.;.;.;.;.;.	2	NA	NA	NA	No	0	0.2135	0
2	83744952	CM	+	CTTCCCTATCCAC	CTTCCTTATCCAC	CTTCCTTATCCAC	CTTCCCTATCCAC	.............	.............	.;.;.;.;.;.;.;.;.;.;.;.;.	2	NA	NA	NA	No	1	0.2555	0
2	83862371	HM	-	GTGGCTAGGGAGG	GTGGCTAGGGAGG	GTGGCTAGGGAGG	-------------	.............	.............	.;.;.;.;.;.;.;.;.;.;.;.;.	0	2	83862284	83862641	THE1B	0	0.1144	0
2	84468477	HM	-	GTGGGGAGGGAGG	GTGGGGAGGGAGG	GTGGGGAGGGAGG	GTGGGGAGGGAGG	.............	.............	.;.;.;.;.;.;.;.;.;.;.;.;.	3	NA	NA	NA	No	0	0.0191	0.5166
2	84530228	CM	-	GTGGCAAGGGAAG	GTGGCAAGGGAAG	GTGGCAAGGGAAG	GTGGCAAGGGAAG	.............	.............	.;.;.;.;.;.;.;.;.;.;.;.;.	2	NA	NA	NA	No	0	0.1487	0.19255
2	84846709	CM	-	GTGGACAGGGAAG	GTGGACAGGGAAG	GTGGACAGGGAAG	GTGGACAGGGAAG	.............	.............	.;.;.;.;.;.;.;.;.;.;.;.;.	2	NA	NA	NA	No	0	0.0038	0
2	85364096	HM	-	GTGGGGAGGGAGG	GTGGGGAGGGAGG	GTGGGGAGGGAGG	GTGGGGAGGGAGG	.............	.....T.......	.;.;.;.;.;0.00;.;.;.;.;.;.;.	2	NA	NA	NA	No	1	1.1324	9.1717
2	85508699	HM	-	GTGGGAAGGGAGG	GTGGGAAGGGAGG	GTGGGAAGGGAGG	GTGGGAGGGGAGG	.............	.............	.;.;.;.;.;.;.;.;.;.;.;.;.	3	NA	NA	NA	No	0	1.8759	1.6967
2	85636869	HM	+	CCTCCCTCCCCAC	CCTCCCTCCCCAC	CCTCCCTCCCCAC	CCTCCCTCCCCAC	.............	.............	.;.;.;.;.;.;.;.;.;.;.;.;.	2	NA	NA	NA	No	0	0.3165	0.45945
2	85657994	CM	-	GTGGGAAGGGAAG	GTGGGAAGGGAAG	GTGGGAAGGGAAG	GTGGGAAGGGAAG	.............	.............	.;.;.;.;.;.;.;.;.;.;.;.;.	2	NA	NA	NA	No	0	3.2637	0.97795
2	85947391	CM	-	GTGGTAAGGGAAG	GTGGTAAGGGAAG	GTGGTAAGGGAAG	GTGGTAAGGGAAG	.............	.............	.;.;.;.;.;.;.;.;.;.;.;.;.	3	NA	NA	NA	No	1	1.5061	4.72785
2	85968873	HM	+	CCTCCCTCCCCAC	CCTCCCTCCCCAC	CCTCCCTCCCCAC	CCTCCCTCCCCAC	.............	.............	.;.;.;.;.;.;.;.;.;.;.;.;.	2	NA	NA	NA	No	1	1.079	0
2	85986009	CM	-	GTGGTGAGGGAAG	GTGGTGAGGGAAG	GTGGTGAGGGAAG	NNNNNNNNNNNNN	.............	.............	.;.;.;.;.;.;.;.;.;.;.;.;.	0	NA	NA	NA	No	1	5.8984	6.56945
2	86047691	HM	-	GTGGTGAGGGAGG	GTGGTGAGGGAGG	GTGGTGAGGGAGG	GTGGTGAGGGAGG	.............	.............	.;.;.;.;.;.;.;.;.;.;.;.;.	2	NA	NA	NA	No	0	1.5404	0
2	86228279	CM	+	CTTCCCTGCCCAC	CTTCCCTGCCCAC	CTTCCCTGCCCAC	CTTCCCTGCCCAC	.............	.............	.;.;.;.;.;.;.;.;.;.;.;.;.	2	NA	NA	NA	No	0	0.0763	0
2	86424130	HM	+	CCTCCCTGCCCAC	CCTCCCTGCCCAC	CCTCCCTGCCCAC	CCTCCCTGCCCAC	.............	.............	.;.;.;.;.;.;.;.;.;.;.;.;.	3	NA	NA	NA	No	1	1.7463	0
2	86439087	CM	-	GTGGGCAGGGAAG	GTGGGCAGGGAAG	GTGGGCAGGGAAG	GTAGGCAGGGAAG	.............	.............	.;.;.;.;.;.;.;.;.;.;.;.;.	3	NA	NA	NA	No	1	0.7206	0.2459
2	86508263	CM	+	CTTCCCTCACCAC	CTTCCCTCACCAC	CTTCCCTCACCAC	CTTCCCTCACCAC	.............	.............	.;.;.;.;.;.;.;.;.;.;.;.;.	1	NA	NA	NA	No	0	0.1029	0
2	87063291	HM	-	GTGGAGAGGGAGG	GTGGAGAGGGAGG	GTGGAGAGGGAGG	GTG-AGAGGGAGG	.............	.............	.;.;.;.;.;.;.;.;.;.;.;.;.	0	NA	NA	NA	No	1	4.9986	0.81025
2	87853402	CM	+	CTTCCCTTCCCAC	CTTCCCTTCCCAC	CTTCCCTTCCCAC	CTTCCCTTCCCAC	.............	.............	.;.;.;.;.;.;.;.;.;.;.;.;.	1	NA	NA	NA	No	0	4.8117	1.0676
2	88437251	CM	-	GTGGGAAGGGAAG	GTGGGAAGGGAAG	GTGGGAAGGGAAG	GTGGGAAGGGAAG	.............	.............	.;.;.;.;.;.;.;.;.;.;.;.;.	2	NA	NA	NA	No	0	0.3775	0
2	88585668	CM	-	GTGGGTAGGGAAG	GTGGGTAGGGAAG	GTGGGTAGGGAAG	GTGGGTAGGGAAG	.............	.............	.;.;.;.;.;.;.;.;.;.;.;.;.	2	NA	NA	NA	No	0	3.5154	0.7759
2	95620890	CM	-	GTGGGCAGGGAAG	GTGGGCAGGGAAG	GTGGGCAGGGAAG	GTGGGCAGGGAAG	.............	..........T..	.;.;.;.;.;.;.;.;.;.;0.01;.;.	3	NA	NA	NA	No	0	0.0763	0
2	95653786	HM	+	CCTCCCTCCCCAC	CCTCCCTCCCCAC	CCTCCCTCCCCAC	CCTCCCTCCCCAC	.............	.............	.;.;.;.;.;.;.;.;.;.;.;.;.	1	NA	NA	NA	No	0	0.0839	0
2	95875093	CM	-	GTGGTGAGGGAAG	GTGGTGAGGGAAG	GTGGTGAGGGAAG	GTGGTGAGGGAAG	.............	.............	.;.;.;.;.;.;.;.;.;.;.;.;.	3	NA	NA	NA	No	0	0.0305	0
2	95894739	HM	+	CCTCCCTCCCCAC	CCTCCCTCCCCAC	CCTCCCTCCCCAC	CCTCCCTCCCCAC	.............	.............	.;.;.;.;.;.;.;.;.;.;.;.;.	2	NA	NA	NA	No	0	0.0267	0
2	95949778	CM	-	GTGGCCAGGGAAG	GTGGCCAGGGAAG	GTGGCCAGGGAAG	GTGGCCAGGGAAG	.............	.............	.;.;.;.;.;.;.;.;.;.;.;.;.	2	NA	NA	NA	No	0	0.0877	0
2	96383127	HM	-	GTGGAGAGGGAGG	GTGGAGAGGGAGG	GTGGAGAGGGAGG	GTGGAGAGGGAGG	.............	.............	.;.;.;.;.;.;.;.;.;.;.;.;.	1	NA	NA	NA	No	0	0.8541	0.9837
2	97244816	CM	+	CTTCCCTAGCCAC	CTTCCCTAGCCAC	CTTCCCTAGCCAC	CTTCCCTAGCCAC	.............	.............	.;.;.;.;.;.;.;.;.;.;.;.;.	2	NA	NA	NA	No	0	0.0305	0
2	98380097	CM	+	CTTCCCTAGCCAC	CTTCCCTAGCCAC	CTTCCCTAGCCAC	CTTCCCTAGCCAC	.............	.............	.;.;.;.;.;.;.;.;.;.;.;.;.	1	NA	NA	NA	No	0	0.0877	0.6272
2	98391162	CM	-	GTGGGAAGGGAAG	GTGGGAAGGGAAG	GTGGGAAGGGAAG	GTGGGAAGGGAAG	.............	.............	.;.;.;.;.;.;.;.;.;.;.;.;.	2	NA	NA	NA	No	0	0.7626	0.5414
2	98851263	HM	+	CCTCCCTTTCCAC	CCTCCCTTTCCAC	CCTCCCTTTCCAC	CCTCCCTTTCCAC	.............	.............	.;.;.;.;.;.;.;.;.;.;.;.;.	3	NA	NA	NA	No	0	0.0153	0
2	98915454	HM	-	GTGGAAAGGGAGG	GTGGAAAGGGAGG	GTGGAAAGGGAGG	GTGGAAAGGGAGG	.............	.............	.;.;.;.;.;.;.;.;.;.;.;.;.	3	NA	NA	NA	No	0	0.1449	0
2	98993696	HM	-	GTGGGAAGGGAGG	GTGGGAAGGGAGG	GTGGGAAGGGAGG	GTGGGAAGGGAGG	.............	.............	.;.;.;.;.;.;.;.;.;.;.;.;.	2	NA	NA	NA	No	1	29.7741	14.82605
2	99072339	CM	-	GTGGAGAGGGAAG	GTGGAGAGGGAAG	GTGGAGAGGGAAG	GTGGAGAGGGAAG	.............	............A	.;.;.;.;.;.;.;.;.;.;.;.;0.01	3	NA	NA	NA	No	0	0.0114	0.0057
2	99283629	HM	+	CCTCCCTAGCCAC	CCTCCCTAGCCAC	CCTCCCTAGCCAC	CCTCCCTAGCCAC	.............	.............	.;.;.;.;.;.;.;.;.;.;.;.;.	2	2	99283379	99283733	THE1B	0	2.7833	3.218
2	99757676	HM	+	CCTCCCTTCCCAC	CCTCCCTTCCCAC	CCTCCCTTCCCAC	CCTCCCTTTCCAC	.............	.............	.;.;.;.;.;.;.;.;.;.;.;.;.	2	NA	NA	NA	No	0	0	0
2	99896321	CM	-	GTGGCCAGGGAAG	GTGGCCAGGGAAG	GTGGCCAGGGAAG	GTGGCCAGGGAAG	.............	.............	.;.;.;.;.;.;.;.;.;.;.;.;.	2	NA	NA	NA	No	0	0	0.16965
2	100544551	HM	+	CCTCCCTAGCCAC	CCTCCCTAGCCAC	CCTCCCTAGCCAC	CCTCCCTAGCCAC	.............	.............	.;.;.;.;.;.;.;.;.;.;.;.;.	2	2	100544285	100544656	THE1B	1	16.3531	5.2559
2	101436527	HM	-	GTGGAGAGGGAGG	GTGGAGAGGGAGG	GTGGTGAGGGAGG	GTGGAGAGGGAGG	.............	....T........	.;.;.;.;0.39;.;.;.;.;.;.;.;.	1	NA	NA	NA	No	0	0.5376	0
2	101583374	CM	-	GTGGAGAGGGAAG	GTGGAGAGGGAAG	GTGGAGAGGGAAG	GTGGAGAGGGAAG	.............	.............	.;.;.;.;.;.;.;.;.;.;.;.;.	2	NA	NA	NA	No	0	0.3088	0
2	101618667	CM	+	CTTCCCTAGCCAC	CTTCCCTAGCCAC	CTTCCCTAGCCAC	CTTCCCTAGCCAC	.............	.............	.;.;.;.;.;.;.;.;.;.;.;.;.	2	NA	NA	NA	No	0	0.0915	0.89025
2	102082372	HM	-	GTGGGCAGGGAGG	GTGGGCAGGGAGG	GTGGGCAGGGAGG	GTGGGCAGGGAGG	.............	.............	.;.;.;.;.;.;.;.;.;.;.;.;.	1	NA	NA	NA	No	1	13.7108	0.97035
2	102314097	HM	+	CCTCCCTCCCCAC	CCTCCCTCCCCAC	CCTCCCTCCCCAC	--NNNNNNNNNNN	.............	.............	.;.;.;.;.;.;.;.;.;.;.;.;.	0	NA	NA	NA	No	0	0.1334	0
2	102394034	HM	+	CCTCCCTGACCAC	CCTCCCTGACCAC	CCTCCCTGACCAC	CCTCCCTGACCAC	.............	.............	.;.;.;.;.;.;.;.;.;.;.;.;.	3	NA	NA	NA	No	0	0.0305	0
2	102461456	HM	-	GTGGCAAGGGAGG	GTGGCAAGGGAGG	GTGGCAAGGGAGG	GTGGCAAGGGAGG	.............	A............	0.01;.;.;.;.;.;.;.;.;.;.;.;.	2	NA	NA	NA	No	0	0.0381	0
2	102488243	CM	+	CTTCCCTTCCCAC	CTTCCCTTCCCAC	CTTCCCTTCCCAC	CTTCCCTTCCCAC	.............	.............	.;.;.;.;.;.;.;.;.;.;.;.;.	2	NA	NA	NA	No	0	0.0381	0
2	103297617	CM	-	GTGGGCAGGGAAG	GTGGGCAGGGAAG	GTGGGCAGGGAAG	GAGGGCAGGGAAG	.............	.............	.;.;.;.;.;.;.;.;.;.;.;.;.	3	NA	NA	NA	No	0	0.0801	11.4784
2	103454928	CM	-	GTGGTCAGGGAAG	GTGGTCAGGGAAG	GTGGTCAGGGAAG	GTGGTCAGGGAAG	.............	.............	.;.;.;.;.;.;.;.;.;.;.;.;.	2	NA	NA	NA	No	0	0.5185	0
2	104477688	CM	-	GTGGGGAGGGAAG	GTGGGGAGGGAAG	GTGGGGAGGGAAG	GTGGGGAGGGAAG	.............	.............	.;.;.;.;.;.;.;.;.;.;.;.;.	3	NA	NA	NA	No	0	0.2478	0
2	104742882	CM	-	GTGGTCAGGGAAG	GTGGTCAGGGAAG	GTGGTCAGGGAAG	GTGGTCAGGGAAG	.............	.............	.;.;.;.;.;.;.;.;.;.;.;.;.	2	NA	NA	NA	No	0	0	0
2	104809377	CM	-	GTGGAAAGGGAAG	GTGGAAAGGGAAG	GTGGAAAGGGAAG	GTGGACAGGGAAG	.............	.............	.;.;.;.;.;.;.;.;.;.;.;.;.	3	NA	NA	NA	No	0	0.2669	1.3955
2	105154658	CM	-	GTGGGGAGGGAAG	GTGGGGAGGGAAG	GTGGGGAGGGAAG	GTGGGGAGGGAAG	.............	.............	.;.;.;.;.;.;.;.;.;.;.;.;.	2	NA	NA	NA	No	0	0.1373	0
2	105224260	CM	-	GTGGCCAGGGAAG	GTGGCCAGGGAAG	GTGGCCACGGAAG	GTGGCCAGGGAAG	.............	.......C.....	.;.;.;.;.;.;.;0.07;.;.;.;.;.	2	NA	NA	NA	No	0	3.5268	3.9634
2	105544819	HM	+	CCTCCCTTTCCAC	CCTCCCTTTCCAC	CCTCCCTTTCCAC	CCTCCCTTTCCAC	.............	.............	.;.;.;.;.;.;.;.;.;.;.;.;.	3	NA	NA	NA	No	0	0.1068	0
2	105554956	HM	+	CCTCCCTCCCCAC	CCTCCCTCCCCAC	CCTCCCTCCCCAC	CCTCCCTCCCCAC	.............	.....T....G..	.;.;.;.;.;0.01;.;.;.;.;0.00;.;.	2	NA	NA	NA	No	0	0.3775	0
2	105597824	CM	+	CTTCCCTTCCCAC	CTTCCCTTCCCAT	CTTCCCTTCCCAT	CTTCCCTTCCCAC	.............	.............	.;.;.;.;.;.;.;.;.;.;.;.;.	3	NA	NA	NA	No	0	0.061	5.4142
2	105706657	HM	-	GTGGTCAGGGAGG	GTGGTCAGGGAGG	GTGGTCAGGGAGG	GTGGTCAGGGAGG	.............	.............	.;.;.;.;.;.;.;.;.;.;.;.;.	3	NA	NA	NA	No	0	0.0038	1.43935
2	106926431	HM	+	CCTCCCTCCCCAC	CCTCCCTCCCCAC	CCTCCCTCCCCAC	-------------	.............	.............	.;.;.;.;.;.;.;.;.;.;.;.;.	0	NA	NA	NA	No	0	0.3508	1.5804
2	107262100	HM	-	GTGGGAAGGGAGG	GTGGGAAGGGAGG	GTGGGAAGGGAGG	GTGGGAAGGGAGG	.............	.............	.;.;.;.;.;.;.;.;.;.;.;.;.	2	NA	NA	NA	No	1	6.7296	1.1438
2	107377005	CM	+	CTTCCCTTTCCAC	CTTCCCTTTCCAC	CTTCCCTTTCCAC	CTTCCCTTTCCAC	.............	.............	.;.;.;.;.;.;.;.;.;.;.;.;.	2	NA	NA	NA	No	0	0.0953	0
2	107706085	HM	-	GTGGACAGGGAGG	GTGGACAGGGAGG	GTGGACAGGGAGG	GTGGACAGGGAGG	.............	.............	.;.;.;.;.;.;.;.;.;.;.;.;.	3	NA	NA	NA	No	1	14.6144	1.32875
2	107835588	CM	+	CTTCCCTTGCCAC	CTTCCCTTGCCAC	CTTCCCTTGCCAC	CTTCCCTTGCCAC	.............	....T........	.;.;.;.;0.00;.;.;.;.;.;.;.;.	2	NA	NA	NA	No	0	1.5213	0
2	108199584	CM	-	GTGGCTAGGGAAG	GTGGCTAGGGAAG	GCGGCTAGGGAAG	GTGGCTAGGGAAG	.............	.C...........	.;0.06;.;.;.;.;.;.;.;.;.;.;.	1	NA	NA	NA	No	0	0.122	0
2	108611160	HM	+	CCTCCCTTTCCAC	CCTCCCTTTCCAC	CCTCCCTTTCCAC	CCTCCCTTTCCAC	.............	.............	.;.;.;.;.;.;.;.;.;.;.;.;.	2	NA	NA	NA	No	1	13.3066	3.80325
2	108671138	HM	-	GTGGCTAGGGAGG	GTGGCTAGGGAGG	GTGGCTAGGGAGG	GTGGCTAGGGAGG	.............	.C...........	.;0.00;.;.;.;.;.;.;.;.;.;.;.	2	NA	NA	NA	No	0	0.2402	0.42515
2	109371761	CM	+	CTTCCCTGGCCAC	CTTCCCTGGCCAC	CTTCCCTGGCCAC	CTT---TGACCAT	..........T..	.............	.;.;.;.;.;.;.;.;.;.;.;.;.	0	NA	NA	NA	No	0	0	0.18685
2	109965861	HM	+	CCTCCCTCCCCAC	CCTCCCTCCCCAC	CCTCCCTCCCCAC	CCTCCCTCCCCAC	.............	.............	.;.;.;.;.;.;.;.;.;.;.;.;.	3	NA	NA	NA	No	1	2.5393	0
2	110009420	CM	+	CTTCCCTCTCCAC	CTTCCCTCTCCAC	CTTCCCTCTCCAC	CTTCCCTCTCTAC	.............	.............	.;.;.;.;.;.;.;.;.;.;.;.;.	3	NA	NA	NA	No	0	0.3546	0.7702
2	110090595	CM	-	GTGGCCAGGGAAG	GTGGCCAGGGAAG	GTGGCCAGGGAAG	GTGGCCAGGGAAG	.............	.............	.;.;.;.;.;.;.;.;.;.;.;.;.	1	NA	NA	NA	No	0	0.2059	0
2	110865172	CM	+	CTTCCCTATCCAC	CTTCCCTATCCAC	CTTCCCTATCCAC	CTTCCCTATCCAC	.............	.............	.;.;.;.;.;.;.;.;.;.;.;.;.	3	NA	NA	NA	No	1	0.3279	0
2	111596511	HM	+	CCTCCCTGTCCAC	CCTCCCTGTCCAC	CCTCCCTGTCCAC	CCTCCCTGTCCAC	.............	...........G.	.;.;.;.;.;.;.;.;.;.;.;0.00;.	3	NA	NA	NA	No	0	3.2637	3.3457
2	111679446	CM	+	CTTCCCTTTCCAC	CTTCCCTTTCCAC	CTTCCCTTTCCAC	CTTCCCTTTCCAC	.............	.............	.;.;.;.;.;.;.;.;.;.;.;.;.	3	NA	NA	NA	No	0	0.0381	0
2	111854595	HM	+	CCTCCCTGACCAC	CCTGCCTGACCAC	CCTGCCTGACCAC	CCTCCCTGACCAC	.............	.............	.;.;.;.;.;.;.;.;.;.;.;.;.	3	NA	NA	NA	No	1	7.5951	0
2	112154521	CM	-	GTGGGAAGGGAAG	GTGGGAAGGGAAG	GTGGGAAGGGAAG	GTGGGAAGGGAAG	.............	.............	.;.;.;.;.;.;.;.;.;.;.;.;.	1	NA	NA	NA	No	0	1.7615	16.1681
2	112761427	CM	-	GTGGTCAGGGAAG	GTGGTCAGGGAAG	GTGGTCAGGGAAG	GTGGTCAGGGAAG	.............	.............	.;.;.;.;.;.;.;.;.;.;.;.;.	1	NA	NA	NA	No	0	0.0038	0
2	113396454	HM	-	GTGGAGAGGGAGG	GTGGAGAGGGAGG	GTGGAGAGGGAGG	GTGGAGAGGGAGG	.............	.............	.;.;.;.;.;.;.;.;.;.;.;.;.	1	NA	NA	NA	No	0	2.852	0
2	113555745	HM	-	GTGGCCAGGGAGG	GTGGCCAGGGAGG	GTGGCCAGGGAGG	GTGGCCAGGGAGG	.............	.............	.;.;.;.;.;.;.;.;.;.;.;.;.	2	NA	NA	NA	No	0	0.5338	0.9113
2	113581820	CM	+	CTTCCCTGGCCAC	CTTCCCTGGCCAC	CTTCCCTGGCCAC	CTTCCCTGGCCAC	.............	.............	.;.;.;.;.;.;.;.;.;.;.;.;.	3	NA	NA	NA	No	1	3.9119	0.61765
2	113816620	CM	+	CTTCCCTCCCCAC	CTTCCCTCCCCAC	CTTCCCTCCCCAC	CTTCCCTCCCCAC	.............	.........T...	.;.;.;.;.;.;.;.;.;0.00;.;.;.	3	NA	NA	NA	No	0	0.2021	0
2	113874971	CM	+	CTTCCCTGGCCAC	CTTCCCTGGCCAC	CTTCCCTGGCCAC	CTTCCCTGGCCAC	.............	..........T..	.;.;.;.;.;.;.;.;.;.;0.00;.;.	3	NA	NA	NA	No	0	0.4042	0
2	113890166	HM	-	GTGGAGAGGGAGG	GTGGAGAGGGAGG	GTGGAGAGGGAGG	GTGGAGAGGGAGG	.............	.............	.;.;.;.;.;.;.;.;.;.;.;.;.	2	NA	NA	NA	No	1	2.8253	3.6946
2	113987430	HM	-	GTGGTGAGGGAGG	GTGGTGAGGGAGG	GTGGTGAGGGAGG	GTGGTGAGGGAGG	.............	.............	.;.;.;.;.;.;.;.;.;.;.;.;.	3	NA	NA	NA	No	0	0.1106	0.0038
2	114027270	HM	-	GTGGGGAGGGAGG	GTGGGGAGGGAGG	GTGGGGAGGGAGG	NNNNNNNNNNNNN	.............	.............	.;.;.;.;.;.;.;.;.;.;.;.;.	0	NA	NA	NA	No	0	0.1906	0
2	114033945	HM	+	CCTCCCTCGCCAC	CCTCCCTCGCCAC	CCTCCCTCGCCAC	CCTCCCTCGCCAC	.............	.............	.;.;.;.;.;.;.;.;.;.;.;.;.	3	NA	NA	NA	No	0	0.7664	0
2	114050434	CM	+	CTTCCCTGCCCAC	CTTCCCTGCCCAC	CTTCCCTGCCCAC	CTTCCCTGCCCAC	.............	.............	.;.;.;.;.;.;.;.;.;.;.;.;.	1	NA	NA	NA	No	0	0.2478	0
2	114116397	HM	-	GTGGGGAGGGAGG	GTGGGGAGGGAGG	GTGGGGAGGGAGG	GTGGGGAGGGAGG	.............	.............	.;.;.;.;.;.;.;.;.;.;.;.;.	1	NA	NA	NA	No	1	4.3733	3.8376
2	114755968	CM	-	GTGGTGAGGGAAG	GTGGTGAGGGAAG	GTGGTGAGGGAAG	GTGGTGAGGGAAG	.............	........C....	.;.;.;.;.;.;.;.;0.01;.;.;.;.	3	NA	NA	NA	No	0	0.122	0
2	115209039	HM	-	GTGGGAAGGGAGG	GTGGGAAGGGAGG	GTGGGAAGGGAGG	GTGGGAAGGGAGG	.............	.............	.;.;.;.;.;.;.;.;.;.;.;.;.	3	NA	NA	NA	No	1	62.0722	42.46685
2	115685056	HM	+	CCTCCCTCCCCAC	CCTCCCTCCCCAC	CCTCCCTCCCCAC	CCTCCCTCCCCAC	.............	...........G.	.;.;.;.;.;.;.;.;.;.;.;0.00;.	1	NA	NA	NA	No	1	0.4957	0.9265
2	116437022	CM	+	CTTCCCTTTCCAC	CTTCCCTTTCCAC	CTTCCCTTTCCAC	CTTCCCTTTCCAC	.............	.............	.;.;.;.;.;.;.;.;.;.;.;.;.	2	NA	NA	NA	No	0	0.0763	0
2	117473387	CM	-	GTGGGAAGGGAAG	GTGGGAAGGGAAG	GTGGGAAGGGAAG	GTGGGAAGGGAAG	.............	...........T.	.;.;.;.;.;.;.;.;.;.;.;0.00;.	1	NA	NA	NA	No	0	0.2135	0.1258
2	118413049	HM	-	GTGGAGAGGGAGG	GTGGAGAGGGAGG	GTGGAGAGGGAGG	GTGGAGAGGGAGG	.............	.............	.;.;.;.;.;.;.;.;.;.;.;.;.	2	NA	NA	NA	No	0	1.4489	0.2059
2	119000841	HM	-	GTGGGCAGGGAGG	GTGGGCAGGGAGG	GTGGGCAGGGAGG	GTGGGCAGGGAGG	.............	.............	.;.;.;.;.;.;.;.;.;.;.;.;.	3	NA	NA	NA	No	0	3.8662	0
2	119279272	HM	-	GTGGAGAGGGAGG	GTGGAGAGGGAGG	GTGGAGAGGGAGG	GTGGAGAGGGAGG	.............	.....A.......	.;.;.;.;.;0.00;.;.;.;.;.;.;.	3	NA	NA	NA	No	0	0.0229	0
2	119340046	CM	+	CTTCCCTGCCCAC	CTTCCCTGCCCAC	CTTCCCTGCCCAC	CTTCCCTGCCCAC	.............	.............	.;.;.;.;.;.;.;.;.;.;.;.;.	3	NA	NA	NA	No	0	0.2135	0
2	119352680	CM	+	CTTCCCTTCCCAC	CTTCCCTTCCCAC	CTTCCCTTCCCAC	CTTCCCTTCCCAC	.............	.............	.;.;.;.;.;.;.;.;.;.;.;.;.	3	NA	NA	NA	No	0	0.2211	0
2	119361611	HM	+	CCTCCCTGACCAC	CCTCCCTGACCAC	CCTCCCTGACCAC	CCTCCCTGACCAC	.............	.............	.;.;.;.;.;.;.;.;.;.;.;.;.	2	NA	NA	NA	No	0	0.0915	0
2	119365072	HM	+	CCTCCCTGCCCAC	CCTCCCTGCCCAC	CCTCCCTGCCCAC	CCTCCCTGCCCAC	.............	.............	.;.;.;.;.;.;.;.;.;.;.;.;.	2	NA	NA	NA	No	0	0.0915	0
2	119454691	HM	-	GTGGAGAGGGAGG	GTGGAGAGGGAGG	GTGGAGAGGGAGG	GTGGAGAGGGAGG	.............	.............	.;.;.;.;.;.;.;.;.;.;.;.;.	3	NA	NA	NA	No	1	0.5338	0
2	120431761	CM	+	CTTCCCTTACCAC	CTTCCCTTACCAC	CTTCCCTTACCAC	CTTCCCTTACCAC	.............	.............	.;.;.;.;.;.;.;.;.;.;.;.;.	1	NA	NA	NA	No	0	0.2364	3.8109
2	121051673	HM	+	CCTCCCTCTCCAC	CCTCCCTCTCCAC	CCTCCCTCTCCAC	CCTCCCTCTCCAC	.............	.............	.;.;.;.;.;.;.;.;.;.;.;.;.	3	NA	NA	NA	No	0	0.2516	0
2	121108192	HM	-	GTGGGGAGGGAGG	GTGGGGAGGGAGG	GTGGGGAGGGAGG	GTGGGGAGGGAGG	.............	.............	.;.;.;.;.;.;.;.;.;.;.;.;.	2	NA	NA	NA	No	0	1.2963	9.43855
2	121187298	HM	+	CCTCCCTGGCCAC	CCTCCCTGGCCAC	CCTCCCTGGCCAC	CCTCCCTGGCCAC	.............	.............	.;.;.;.;.;.;.;.;.;.;.;.;.	2	NA	NA	NA	No	1	33.034	17.2567
2	121285921	CM	-	GTGGTGAGGGAAG	GTGGTGAGGGAAG	GTGGTGAGGGAAG	GTGGTGAGGGAAG	.............	.............	.;.;.;.;.;.;.;.;.;.;.;.;.	1	NA	NA	NA	No	0	2.0132	0
2	121353483	HM	-	GTGGTCAGGGAGG	GTGGTCAGGGAGG	GTGGTCAGGGAGG	GTGGTCAGGGAGG	.............	.............	.;.;.;.;.;.;.;.;.;.;.;.;.	2	NA	NA	NA	No	1	12.9406	0.69775
2	121387482	HM	+	CCTCCCTCTCCAC	CCTCCTTCTCCAC	CCTCCTTCTCCAC	CCTCCCTCTCCAC	.............	....T........	.;.;.;.;0.00;.;.;.;.;.;.;.;.	2	NA	NA	NA	No	0	0.1983	0
2	121490951	CM	+	CTTCCCTGGCCAC	CTTCCCTGGCCAC	CTTCCCTGGCCAC	CTTCCCTGGCCAC	.............	.............	.;.;.;.;.;.;.;.;.;.;.;.;.	3	NA	NA	NA	No	0	0.5338	1.62615
2	121564132	HM	-	GTGGGGAGGGAGG	GTGGGGAGGGAGG	GTGGGGAGGGAGG	GTGGGGAGGGAGG	.............	.............	.;.;.;.;.;.;.;.;.;.;.;.;.	2	NA	NA	NA	No	1	26.1252	5.0234
2	121729009	HM	+	CCTCCCTCTCCAC	CCTCCCTCTCCAC	CCTCCCTCTCCAC	CCTCCCTCTCCAC	.............	.............	.;.;.;.;.;.;.;.;.;.;.;.;.	2	NA	NA	NA	No	1	2.7528	0.0896
2	121833465	HM	+	CCTCCCTGCCCAC	CCTCCCTGCCCAC	CCTCCCTGCCCAC	CCTCCCTGCCCAC	.............	.............	.;.;.;.;.;.;.;.;.;.;.;.;.	3	NA	NA	NA	No	0	3.8738	8.9772
2	121873931	CM	-	GTGGCCAGGGAAG	GTGGCCAGGGAAG	GTGGCCAGGGAAG	GTGGCCAGGGAAG	.............	........T....	.;.;.;.;.;.;.;.;0.00;.;.;.;.	1	NA	NA	NA	No	0	0.1754	1.83015
2	121901068	CM	-	GTGGTCAGGGAAG	GTGGTCAGAGAAG	GTGGTCAGAGAAG	GTGGTCAGGGAAG	.............	.............	.;.;.;.;.;.;.;.;.;.;.;.;.	3	NA	NA	NA	No	1	4.0111	2.2114
2	122138125	HM	-	GTGGGGAGGGAGG	GTGGGGAGGGAGG	GTGGGGAGGGAGG	GTGGGGAGGGAGG	.............	.............	.;.;.;.;.;.;.;.;.;.;.;.;.	2	NA	NA	NA	No	0	0.0153	0
2	122342087	HM	-	GTGGAGAGGGAGG	GTGGAGAGGGAGG	GTGGAGAGGGAGG	GTGGAGAGGGAGG	.............	.............	.;.;.;.;.;.;.;.;.;.;.;.;.	3	NA	NA	NA	No	0	0.0458	0
2	122423495	CM	+	CTTCCCTCCCCAC	CTTCCCTCCCCAC	CTTCCCTCCCCAC	CTTCCCTCCCCAC	.............	.............	.;.;.;.;.;.;.;.;.;.;.;.;.	3	NA	NA	NA	No	0	0.0534	0.37175
2	122648240	HM	+	CCTCCCTATCCAC	CCTCCCTATCCAC	CCTCCCTATCCAC	CCTCCCTATCCAC	.............	............T	.;.;.;.;.;.;.;.;.;.;.;.;0.00	3	NA	NA	NA	No	0	0.1296	0.40225
2	122683759	HM	+	CCTCCCTTCCCAC	CCTCCCTTCCCAC	CCTCCCTTCCCAC	CCTCCCTTCCCAC	.............	.............	.;.;.;.;.;.;.;.;.;.;.;.;.	1	NA	NA	NA	No	0	0.1068	0
2	122713131	HM	-	GTGGGGAGGGAGG	GTGGGGAGGGAGG	GTGGGGAGGGAGG	GTGGGGAGGGAGG	.............	.............	.;.;.;.;.;.;.;.;.;.;.;.;.	2	NA	NA	NA	No	0	0	0
2	122785545	HM	-	GTGGCCAGGGAGG	GTGGCCAGGGAGG	GTGGCCAGGGAGG	GTGGCCAGGGAGG	.............	.............	.;.;.;.;.;.;.;.;.;.;.;.;.	3	NA	NA	NA	No	0	0.1754	0.3508
2	123385135	HM	+	CCTCCCTCTCCAC	CCTCCCTCTCCAC	CCTCCCTCTCCAC	CCTCCCTCTCCAC	.............	...T.........	.;.;.;0.00;.;.;.;.;.;.;.;.;.	3	NA	NA	NA	No	0	0.3889	0
2	123566496	HM	+	CCTCCCTATCCAC	CCTCCCTATCCAC	CCTCCCTATCCAC	CCTCCCTATCCAC	.............	.............	.;.;.;.;.;.;.;.;.;.;.;.;.	3	NA	NA	NA	No	0	1.6319	0
2	124326035	CM	-	GTGGACAGGGAAG	GTGGACAGGGAAG	GTGGACAGGGAAG	GTGGACAGGGAAG	.............	.............	.;.;.;.;.;.;.;.;.;.;.;.;.	3	NA	NA	NA	No	0	0.0381	0
2	124951425	HM	-	GTGGAGAGGGAGG	GTGGAGAGGGAGG	GTGGAGAGGGAGG	GTGGAGAGGGAGG	.............	.............	.;.;.;.;.;.;.;.;.;.;.;.;.	2	NA	NA	NA	No	0	1.3497	0
2	125963135	HM	+	CCTCCCTCCCCAC	CCTCCCTCCCCAC	CCTCCCTCCCCAC	TCTCCCTCCCCAC	.............	.............	.;.;.;.;.;.;.;.;.;.;.;.;.	3	NA	NA	NA	No	0	0.0076	0.0629
2	126143501	HM	-	GTGGGGAGGGAGG	GTGGGGAGGGAGG	GTGGGGAGGGAGG	GTGGGGAGGGAGG	.............	.............	.;.;.;.;.;.;.;.;.;.;.;.;.	2	NA	NA	NA	No	0	0.1754	0
2	126606352	CM	-	GTGGATAGGGAAG	GTGGATAGGGAAG	GTGGATAGGGAAG	GTGGATAGGGAAG	.............	.............	.;.;.;.;.;.;.;.;.;.;.;.;.	1	NA	NA	NA	No	0	0.2211	0.19255
2	126729293	CM	-	GTGGCCAGGGAAG	GTGGCCGGGGAAG	GTGGCCGGGGAAG	GTGGCCAGGGAAG	.............	.............	.;.;.;.;.;.;.;.;.;.;.;.;.	1	NA	NA	NA	No	0	0.5719	1.9617
2	126737336	CM	-	GTGGAAAGGGAAG	GTGGAAAGGGAAG	GTGGAAAGGGAAG	GTGGAAAGGGAAG	.............	.C...........	.;0.03;.;.;.;.;.;.;.;.;.;.;.	3	NA	NA	NA	No	0	0.4118	0
2	127046088	CM	+	CTTCCCTCCCCAC	CTTCCCTCCCCAC	CTTCCCTCCCCAC	CTTCCCTCCCCAC	.............	.............	.;.;.;.;.;.;.;.;.;.;.;.;.	2	NA	NA	NA	No	0	0.0229	0
2	127133026	CM	-	GTGGTTAGGGAAG	GTGGTTAGGGAAG	GTGGTTAGGGAAG	GTGGTTAGGGAAG	.............	.............	.;.;.;.;.;.;.;.;.;.;.;.;.	2	NA	NA	NA	No	0	0.0458	0
2	127156876	CM	-	GTGGGTAGGGAAG	GTGGGTAGGGAAG	GTGGGTAGGGAAG	GTGGGTAGGGAAG	.............	.............	.;.;.;.;.;.;.;.;.;.;.;.;.	2	NA	NA	NA	No	0	0.0991	0
2	127692709	HM	+	CCTCCCTCCCCAC	CCTCCCTCCCCAC	CCTCCCTCCCCAC	CCTCCCTCCCCAC	.............	.............	.;.;.;.;.;.;.;.;.;.;.;.;.	3	NA	NA	NA	No	1	2.4249	22.15805
2	127813521	HM	-	GTGGCCAGGGAGG	GTGGCCAGGGAGG	GTGGCCAGGGAGG	GTGGCCAGGGAGG	.............	.............	.;.;.;.;.;.;.;.;.;.;.;.;.	3	NA	NA	NA	No	0	0.2593	0
2	127855322	CM	-	GTGGGGAGGGAAG	GTGGGGAGGGAAG	GTGGGGAGGGAAG	GTGGGGAGGGAAG	.............	.............	.;.;.;.;.;.;.;.;.;.;.;.;.	1	NA	NA	NA	No	0	0.3355	1.41265
2	127912228	HM	-	GTGGGCAGGGAGG	GTGGGCAGTGAGG	GTGGGCAGTGAGG	GTGGGCAGGGAGG	.............	.............	.;.;.;.;.;.;.;.;.;.;.;.;.	3	NA	NA	NA	No	0	1.5022	3.14555
2	128160166	CM	+	CTTCCCTGCCCAC	CTTCCCTGCCCAC	CTTCCCTGCCCAC	CTTCCCTGCCCAC	.............	.............	.;.;.;.;.;.;.;.;.;.;.;.;.	3	NA	NA	NA	No	0	0.1754	0
2	128177868	CM	+	CTTCCCTCTCCAC	CTTCCCTCTCCAC	CTTCCCTCTCCAC	CTTCCCTCTCCAC	.............	.............	.;.;.;.;.;.;.;.;.;.;.;.;.	2	NA	NA	NA	No	0	0.4728	0.28595
2	128421072	CM	+	CTTCCCTGACCAC	CTTCCCTGACCAC	CTTCCCTGACCAC	CCTCCCTGAC-AC	.............	.............	.;.;.;.;.;.;.;.;.;.;.;.;.	0	NA	NA	NA	No	0	0.4347	2.0074
2	128507605	HM	-	GTGGGGAGGGAGG	GTGGGGAGGGAGG	GTGGGGAGGGAGG	GTGGGGAGGGAGG	.............	.............	.;.;.;.;.;.;.;.;.;.;.;.;.	1	NA	NA	NA	No	0	0.0153	0
2	128534596	HM	-	GTGGAGAGGGAGG	GTGGAGAGGGAGG	GTGGAGAGGGAGG	GTGGAGAGGGAGG	.............	.............	.;.;.;.;.;.;.;.;.;.;.;.;.	2	NA	NA	NA	No	0	0.0076	0
2	128810695	CM	-	GTGGGTAGGGAAG	GTGGGTAGGGAAG	GTGGGTAGGGAAG	GTGGGTAAGGAAG	.............	.............	.;.;.;.;.;.;.;.;.;.;.;.;.	2	NA	NA	NA	No	0	0.6482	0.6939
2	129099019	CM	+	CTTCCCTTCCCAC	CTTCCCTTCCCAC	CTTCCCTTCCCAC	CTTCCCTTCCCAC	.............	.............	.;.;.;.;.;.;.;.;.;.;.;.;.	3	NA	NA	NA	No	0	1.0523	0.2764
2	129201897	CM	+	CTTCCCTCACCAC	CTTCCCTCACCAC	CTTCCCTCACCAC	CTTCCCTCACCAC	.............	.............	.;.;.;.;.;.;.;.;.;.;.;.;.	3	NA	NA	NA	No	0	0.7016	1.38975
2	129206655	CM	+	CTTCCCTGGCCAC	CTTCCCTGGCCAC	CTTCCCTGGCCAC	CTTCCCTGGCCAC	.............	.............	.;.;.;.;.;.;.;.;.;.;.;.;.	3	NA	NA	NA	No	1	5.2159	5.7497
2	129307830	HM	+	CCTCCCTTCCCAC	CCTCCCTTCCCAC	CCTCCCTTCCCAC	CCTCCCTTCCCAC	.............	.....T.......	.;.;.;.;.;0.00;.;.;.;.;.;.;.	2	NA	NA	NA	No	0	0.7397	9.9857
2	129455557	CM	+	CTTCCCTCTCCAC	CTTCCCTCTCCAC	CTTCCCTCTCCAC	CTTCCCTCTCCAC	.............	.............	.;.;.;.;.;.;.;.;.;.;.;.;.	2	NA	NA	NA	No	0	0.0991	0
2	129660349	CM	+	CTTCCCTGCCCAC	CTTCCCTGCCCAC	CTTCCCTGCCCAC	CTTCCCTGCCCAC	.............	.............	.;.;.;.;.;.;.;.;.;.;.;.;.	3	NA	NA	NA	No	0	0.2288	0
2	130118050	CM	+	CTTCCCTCCCCAC	CTTCCCTCCCCAC	CTTCCCTCCCCAC	CTTCCCTCCCCAC	.............	.............	.;.;.;.;.;.;.;.;.;.;.;.;.	3	NA	NA	NA	No	0	0.1525	0
2	130494835	HM	+	CCTCCCTACCCAC	CCTCCCTACCCTC	CCTCCCTACCCTC	NNNNNNNNNNNNN	.............	.............	.;.;.;.;.;.;.;.;.;.;.;.;.	0	NA	NA	NA	No	0	2.3868	12.95395
2	130535982	CM	-	GTGGTCAGGGAAG	GTGGTCAGGGAAG	GTGGTCAGGGAAG	GTGGTCAGGGAAG	.............	.............	.;.;.;.;.;.;.;.;.;.;.;.;.	1	NA	NA	NA	No	0	0.6863	0
2	131488055	HM	+	CCTCCCTGGCCAC	CCTCCCTGGCCAC	CCTCCCTGGCCAC	CCTCCCTGGCCAC	.............	.............	.;.;.;.;.;.;.;.;.;.;.;.;.	1	NA	NA	NA	No	1	0.2211	1.80345
2	132177338	HM	+	CCTCCCTTCCCAC	CCTCCCTTCCCAC	CCTCCCTTCCCAC	CCTCCCTTCCCAC	.............	.............	.;.;.;.;.;.;.;.;.;.;.;.;.	2	NA	NA	NA	No	0	1.0371	0
2	133166170	HM	-	GTGGGGAGGGAGG	GTGGGGAGGGAGG	GTGGGGAGGGAGG	GTGGGGAGGGAGG	.............	.............	.;.;.;.;.;.;.;.;.;.;.;.;.	2	NA	NA	NA	No	0	0.4804	0.20015
2	133300450	HM	+	CCTCCCTTGCCAC	CCTCCCTTGCCAC	CCTCCCTTGCCAC	CCTCCCTTGCCAC	.............	.............	.;.;.;.;.;.;.;.;.;.;.;.;.	3	NA	NA	NA	No	0	0.8693	0
2	133469299	HM	+	CCTCCCTCACCAC	CCTCCCTCACCAC	CCTCCCTCACCAC	CCTCCCTCACCAC	.............	.............	.;.;.;.;.;.;.;.;.;.;.;.;.	3	NA	NA	NA	No	1	2.8367	4.12735
2	133568938	CM	-	GTGGATAGGGAAG	GTGGATAGGGAAA	GTGGATAGGGAAA	GTGGATAGGGAAG	.............	.............	.;.;.;.;.;.;.;.;.;.;.;.;.	2	NA	NA	NA	No	0	0.2898	0
2	134615098	CM	-	GTGGAGAGGGAAG	GTGGAGAGGGAAG	GTGGAGAGGGAAG	GTGGACAGGGAAG	.............	.............	.;.;.;.;.;.;.;.;.;.;.;.;.	3	NA	NA	NA	No	0	0.2821	0
2	134734407	CM	+	CTTCCCTGCCCAC	CTTCCCTGCCCAC	CTTCCCTGCCCAC	CTTCCCTGCCCAC	.............	.............	.;.;.;.;.;.;.;.;.;.;.;.;.	3	NA	NA	NA	No	0	0.3813	0
2	134922992	CM	-	GTGGGAAGGGAAG	GTGGGAAGGGAAG	GTGGGAAGGGAAG	GTGGGAAGGGAAG	.............	.............	.;.;.;.;.;.;.;.;.;.;.;.;.	2	NA	NA	NA	No	0	0.1754	0
2	135130252	HM	-	GTGGTTAGGGAGG	GTGGTTAGGGAGG	GTGGTTAGGGAGG	GTGGTTAGGGAGG	.............	.......C.....	.;.;.;.;.;.;.;0.00;.;.;.;.;.	3	NA	NA	NA	No	0	1.7539	1.5537
2	135199132	HM	-	GTGGTTAGGGAGG	GTGGTTAGGGAGG	GTGGTTAGGGAGG	GTGGTTAGGGAGG	.............	.............	.;.;.;.;.;.;.;.;.;.;.;.;.	2	NA	NA	NA	No	0	1.2201	0
2	135359573	HM	+	CCTCCCTGACCAC	CCTCCCTGACCAC	CCTCCCTGACCAC	CCTCCCTGACCAC	.............	.............	.;.;.;.;.;.;.;.;.;.;.;.;.	3	NA	NA	NA	No	0	0.0305	0.04005
2	135476617	HM	-	GTGGACAGGGAGG	GTGGACAGGGAGG	GTGGACAGGGAGG	GTGGACAGGGAGG	.............	.............	.;.;.;.;.;.;.;.;.;.;.;.;.	1	NA	NA	NA	No	0	0.1983	0
2	135487042	HM	-	GTGGGTAGGGAGG	GTGGGTAGGGAGG	GTGGGTAGGGAGG	GTGGGTAGGGAGG	.............	.............	.;.;.;.;.;.;.;.;.;.;.;.;.	2	NA	NA	NA	No	0	1.121	0.082
2	135676076	CM	+	CTTCCCTCCCCAC	CTTCCCTCCCCAC	CTTCCCTCCCCAC	CTTCCCTCCCCAC	.............	.............	.;.;.;.;.;.;.;.;.;.;.;.;.	1	NA	NA	NA	No	0	0.1296	0
2	135702629	CM	+	CTTCCCTCCCCAC	CTTCCCTCCCCAC	CTTCCCTCCCCAC	CTTCCCTCCCCAC	.............	.............	.;.;.;.;.;.;.;.;.;.;.;.;.	2	NA	NA	NA	No	0	0.0229	0
2	135951941	HM	-	GTGGCGAGGGAGG	GTGGCGAGGGAGG	GTGGCGAGGGAGG	GTGGCGAGGGAGG	.............	.......C.....	.;.;.;.;.;.;.;0.01;.;.;.;.;.	3	NA	NA	NA	No	0	0	0
2	136422155	HM	-	GTGGATAGGGAGG	GTGGATAGGGAGG	GTGGATAGGGAGG	GTGGATAGGGAGG	.............	.............	.;.;.;.;.;.;.;.;.;.;.;.;.	2	NA	NA	NA	No	0	0.0305	0.0153
2	137408469	CM	+	CTTCCCTCCCCAC	CTTCCCTCCCCAC	CTTCCCTCCCCAC	-------------	.............	.............	.;.;.;.;.;.;.;.;.;.;.;.;.	0	NA	NA	NA	No	0	0.9151	0
2	137577589	CM	+	CTTCCCTGACCAC	CTTCCCTGACCAC	CTTCCCTGACCAC	CTTCCCTGACCAC	.............	.............	.;.;.;.;.;.;.;.;.;.;.;.;.	2	NA	NA	NA	No	0	0.2211	0
2	137585953	HM	+	CCTCCCTCCCCAC	TCTCCCTCCCCAC	TCTCCCTCCCCAC	CCTCCCTCCCCAC	.............	.T...........	.;0.00;.;.;.;.;.;.;.;.;.;.;.	1	NA	NA	NA	No	0	0.5719	0
2	138867193	HM	-	GTGGACAGGGAGG	GTGGACAGGGAGG	GTGGACAGGGAGG	GTGGACAGGGAGG	.............	.....T.......	.;.;.;.;.;0.00;.;.;.;.;.;.;.	3	NA	NA	NA	No	0	0.0381	0
2	139298360	HM	-	GTGGTGAGGGAGG	GTGGTGAGGGAGG	GTGGTGAGGGAGG	GTGGTGAGGGAGG	.............	.............	.;.;.;.;.;.;.;.;.;.;.;.;.	2	NA	NA	NA	No	0	0.0686	0
2	139467017	HM	+	CCTCCCTACCCAC	CCTCCCTACCCAC	CCTCCCTACCCAC	CCTCCCTACCCAC	.............	.............	.;.;.;.;.;.;.;.;.;.;.;.;.	2	NA	NA	NA	No	0	0.1983	0
2	139621361	HM	-	GTGGTGAGGGAGG	GTGGTGAGGGAGG	GTGGTGAGGGAGG	GTGGTGAGGGAGG	.............	.............	.;.;.;.;.;.;.;.;.;.;.;.;.	2	NA	NA	NA	No	0	0.0534	0.4213
2	139889596	CM	+	CTTCCCTCCCCAC	CTTCCCTCCCCAC	CTTCCCTCCCCAC	CTTCCCTCCCCAC	.............	.............	.;.;.;.;.;.;.;.;.;.;.;.;.	2	NA	NA	NA	No	1	0.0076	3.20655
2	140053044	CM	-	GTGGTAAGGGAAG	GTGGTAAGGGAAG	GTGGTAAGGGAAG	GTGGTAAGGGAAG	.............	.............	.;.;.;.;.;.;.;.;.;.;.;.;.	1	NA	NA	NA	No	1	0.2516	0
2	140351004	CM	+	CTTCCCTGCCCAC	CTTCCCTGTCCAC	CTTCCCTGCCCAC	CTTCCCTGCCCAC	.............	........C....	.;.;.;.;.;.;.;.;0.19;.;.;.;.	2	NA	NA	NA	No	0	1.2506	0
2	140951290	CM	+	CTTCCCTGGCCAC	CTTCCCTGGCCAC	CTTCCCTGGCCAC	CTTCCCTGGCCAC	.............	.............	.;.;.;.;.;.;.;.;.;.;.;.;.	3	NA	NA	NA	No	0	0.1144	1.6376
2	141036646	CM	+	CTTCCCTCTCCAC	CTTCCCTCTCCAC	CTTCCCTCTCCAC	CTTCCCTCTCCAC	.............	.............	.;.;.;.;.;.;.;.;.;.;.;.;.	2	NA	NA	NA	No	0	0.0763	0
2	141495902	CM	-	GTGGGCAGGGAAG	GTGGGCAGGGAAG	GTGGGCAGGGAAG	GTGGGCAGGGAAG	.............	.............	.;.;.;.;.;.;.;.;.;.;.;.;.	3	NA	NA	NA	No	0	0.3737	0.122
2	141611492	CM	-	GTGGGAAGGGAAG	GTGGGAAGGGAAG	GTGGGAAGGGAAG	GTGGGAAGGGAAG	.............	.............	.;.;.;.;.;.;.;.;.;.;.;.;.	2	NA	NA	NA	No	0	0.2593	0
2	141638524	CM	+	CTTCCCTTGCCAC	CTTCCCTTGCCAC	CTTCCCTTGCCAC	CTTCCCTTGCCAC	.............	.............	.;.;.;.;.;.;.;.;.;.;.;.;.	3	NA	NA	NA	No	0	0.1678	0
2	142069736	CM	+	CTTCCCTTTCCAC	CTTCCTTTTCTAC	CTTCCTTTTCTAC	CTTCCCTTTCCAC	.............	.............	.;.;.;.;.;.;.;.;.;.;.;.;.	1	NA	NA	NA	No	0	0.1144	0
2	142997661	CM	+	CTTCCCTTGCCAC	CTTCCCTTGCCAC	CTTCCCTTGCCAC	CTTCCCTTGCCAC	.............	.......C.....	.;.;.;.;.;.;.;0.00;.;.;.;.;.	2	NA	NA	NA	No	0	0.4347	0
2	143113799	CM	+	CTTCCCTAGCCAC	CTTCCCTAGCCAC	CTTCCCTAGCCAC	CTTCCCTAGCCAC	.............	.............	.;.;.;.;.;.;.;.;.;.;.;.;.	2	2	143113542	143113902	THE1B	0	0.0153	0
2	145203971	CM	+	CTTCCCTCTCCAC	CTTCCCTCTCCAC	CTTCCCTCTCCAC	CTTCCCTCTCCAC	.............	.............	.;.;.;.;.;.;.;.;.;.;.;.;.	1	NA	NA	NA	No	0	0.4499	0.0858
2	145240371	CM	+	CTTCCCTCACCAC	CTTCCCTCACCAC	CTTCCCTCACCAC	CTTCCCTCACCAC	.............	.............	.;.;.;.;.;.;.;.;.;.;.;.;.	2	NA	NA	NA	No	0	0.1906	0
2	145413007	HM	-	GTGGGTAGGGAGG	GTGGGTAGGGAGG	GTGGGTAGGGAGG	GTGGGTAGGGAGG	.............	.............	.;.;.;.;.;.;.;.;.;.;.;.;.	2	NA	NA	NA	No	0	0.7016	0.183
2	145731802	CM	-	GTGGAAAGGGAAG	GTGGAAAGGGAAG	GTGGAAAGGGAAG	GTGGAAAGGGAAG	.............	.............	.;.;.;.;.;.;.;.;.;.;.;.;.	2	NA	NA	NA	No	0	0.0458	0
2	145781781	CM	+	CTTCCCTTGCCAC	CTTCCCTTGCCAC	CTTCCCTTGCCAC	CTTCCCTTGCCAC	.............	.............	.;.;.;.;.;.;.;.;.;.;.;.;.	2	NA	NA	NA	No	0	0.4118	0
2	145939259	CM	+	CTTCCCTAGCCAC	CTTCCCTAGCCAC	CTTCCCTAGCCAC	CTTCCCTAGCCAC	.............	.............	.;.;.;.;.;.;.;.;.;.;.;.;.	2	NA	NA	NA	No	0	0.0763	0
2	146864596	HM	-	GTGGAAAGGGAGG	GTGGAAAGGGAGG	GTGGAAAGGGAGG	GTGGAAAGGGAGG	.............	.............	.;.;.;.;.;.;.;.;.;.;.;.;.	3	NA	NA	NA	No	0	0.2364	0.10295
2	146915867	CM	-	GTGGACAGGGAAG	GTGGACAGGGAAG	GTGGACAGGGAAG	GTGGACAGGGAAG	.............	.............	.;.;.;.;.;.;.;.;.;.;.;.;.	3	NA	NA	NA	No	0	0	0
2	147013223	CM	-	GTGGGGAGGGAAG	GTGGGGAGGGAAG	GTGGGGAGGGAAG	GTGGGGAGGGAAG	.............	.............	.;.;.;.;.;.;.;.;.;.;.;.;.	3	NA	NA	NA	No	0	0.0229	0
2	147506888	CM	-	GTGGGAAGGGAAG	GTGGGAAGGGAAG	GTGGGAAGGGAAG	GTGGGAAGGGAAG	.............	.............	.;.;.;.;.;.;.;.;.;.;.;.;.	3	NA	NA	NA	No	0	0.0686	0
2	147591655	HM	-	GTGGGAAGGGAGG	GTGGGAAGGGAGG	GTGGGAAGGGAGG	GTGGGAAGGGAGG	.............	.............	.;.;.;.;.;.;.;.;.;.;.;.;.	3	NA	NA	NA	No	0	0.183	0
2	147820975	CM	+	CTTCCCTTTCCAC	CTTCCCTTTCCAC	CTTCCCTTTCCAC	CTTCCCTTTCCAC	.............	.............	.;.;.;.;.;.;.;.;.;.;.;.;.	2	NA	NA	NA	No	0	0.0458	0
2	148114778	CM	+	CTTCCCTGACCAC	CTTCCCTGACCAC	CTTCCCTGACCAC	CTTCCCTGACCAC	.............	......C......	.;.;.;.;.;.;0.00;.;.;.;.;.;.	2	NA	NA	NA	No	1	1.1591	1.8492
2	148222805	CM	+	CTTCCCTCACCAC	CTTCCCTCACCAC	CTTCCCTCACCAC	CTTCCCTCACCAC	.............	.............	.;.;.;.;.;.;.;.;.;.;.;.;.	3	NA	NA	NA	No	0	0.3432	0
2	148782173	HM	+	CCTCCCTTGCCAC	CCTCCCTTGCCAC	CCTCCCTTGCCAC	CCTCCCTTGCCAC	.............	.............	.;.;.;.;.;.;.;.;.;.;.;.;.	3	NA	NA	NA	No	0	0.0076	0
2	148959876	HM	-	GTGGTCAGGGAGG	GTGGTCAGGGAGG	GTGGTCAGGGAGG	GTGGTCAGGGAGG	.............	.............	.;.;.;.;.;.;.;.;.;.;.;.;.	2	NA	NA	NA	No	1	12.1323	1.975
2	149110090	CM	+	CTTCCCTCACCAC	CTTCCCTCACCAC	CTTCCCTCACCAC	CTTCCCTCACCAC	.............	.............	.;.;.;.;.;.;.;.;.;.;.;.;.	1	NA	NA	NA	No	0	0.0076	0
2	149209205	CM	+	CTTCCCTCTCCAC	CTTCCCTCTCCAC	CTTCCCTCTCCAC	CTTCCCTCTCCAC	.............	.............	.;.;.;.;.;.;.;.;.;.;.;.;.	1	NA	NA	NA	No	0	0.4728	6.93165
2	149556057	CM	+	CTTCCCTGCCCAC	CTTCCCTGCCCAC	CTTCCCTGCCCAC	CTTCCCTGCCCAC	.............	.............	.;.;.;.;.;.;.;.;.;.;.;.;.	3	NA	NA	NA	No	0	0.8083	0.60625
2	149888967	CM	-	GTGGTCAGGGAAG	GTGGTCAGGGAAG	GTGGTCAGGGAAG	GTGGTCAGGGAAG	.............	.............	.;.;.;.;.;.;.;.;.;.;.;.;.	2	NA	NA	NA	No	0	0.0686	0
2	150128164	CM	+	CTTCCCTGGCCAC	CTTCCCTGGCCAC	CTTCCCTGGCCAC	CTTCCCTGGCCAC	.............	.............	.;.;.;.;.;.;.;.;.;.;.;.;.	3	NA	NA	NA	No	0	0.4575	0
2	151699479	CM	-	GTGGGTAGGGAAG	GTGGGTAGGGAAG	GTGGGTAGGGAAG	GTGGGTAGGGAAG	.............	.............	.;.;.;.;.;.;.;.;.;.;.;.;.	2	NA	NA	NA	No	0	0.0534	0
2	151709650	HM	-	GTGGTAAGGGAGG	GTGGTAAGGGAGG	GTGGAAAGGGAGG	GTGGTAAGGGAGG	.............	....A...A...A	.;.;.;.;0.06;.;.;.;0.00;.;.;.;0.00	3	NA	NA	NA	No	0	3.1265	3.30185
2	151859293	CM	-	GTGGTTAGGGAAG	GTGGTTAGGGAAG	GTGGTTAGGGAAG	GTGGTTAGGGAAG	.............	.............	.;.;.;.;.;.;.;.;.;.;.;.;.	2	NA	NA	NA	No	0	0.1525	0.40985
2	151921008	CM	+	CTTCCCTGACCAC	CTTCCCTGACCAC	CTTCCCTGACCAC	CTTCCCTGACCAC	.............	.............	.;.;.;.;.;.;.;.;.;.;.;.;.	2	NA	NA	NA	No	0	0.5185	1.2906
2	152146027	HM	+	CCTCCCTTTCCAC	CCTCCCTTTCCAC	CCTCCCTTTCCAC	CCTCCCTTTCCAC	.............	.............	.;.;.;.;.;.;.;.;.;.;.;.;.	2	NA	NA	NA	No	0	0.2364	0
2	153708774	HM	+	CCTCCCTGTCCAC	CCTCCCTGTCCGC	CCTCCCTGTCCGC	CCTCCCTGTCCAC	.............	...........A.	.;.;.;.;.;.;.;.;.;.;.;0.00;.	2	NA	NA	NA	No	0	0.7321	0
2	153914331	HM	+	CCTCCCTCCCCAC	CCTCCCTCCCCAC	CCTCCCTCCCCAC	CCTCCCTCCCCAC	.............	.............	.;.;.;.;.;.;.;.;.;.;.;.;.	2	NA	NA	NA	No	0	1.2277	0
2	153959563	HM	+	CCTCCCTCCCCAC	CCTCCCTCCCCAC	CCTCCCTCCCCAC	CCTCCCTCCCCAC	.............	..........G..	.;.;.;.;.;.;.;.;.;.;0.00;.;.	2	NA	NA	NA	No	0	6.0547	6.21295
2	154449996	CM	+	CTTCCCTACCCAC	CTTCCCTACCCAC	CTTCCCTACCCAC	CTTCCCTACCCAC	.............	.............	.;.;.;.;.;.;.;.;.;.;.;.;.	2	NA	NA	NA	No	0	0.183	0
2	155028952	HM	+	CCTCCCTCCCCAC	CCTCCCTCCCCAC	CCTCCCTCCCCAC	CCTCCCTCCCCAC	.............	.............	.;.;.;.;.;.;.;.;.;.;.;.;.	2	NA	NA	NA	No	1	23.2046	6.7715
2	155237879	CM	+	CTTCCCTGACCAC	CTTCCCTGACCAC	CTTCCCTGACCAC	CTTCCCTGACCAC	.............	A............	0.00;.;.;.;.;.;.;.;.;.;.;.;.	1	NA	NA	NA	No	0	0.5033	0
2	155427258	HM	+	CCTCCCTCACCAC	CCTCCCTCACCAC	CCTCCCTCACCAC	CCTCCCTCACCAC	.............	.............	.;.;.;.;.;.;.;.;.;.;.;.;.	2	NA	NA	NA	No	0	0.3508	0.01335
2	155959944	HM	-	GTGGTTAGGGAGG	GTGGTTAGGGAGG	GTGGTTAGGGAGG	GTGGTTAGGGAGG	.............	....G........	.;.;.;.;0.22;.;.;.;.;.;.;.;.	2	2	155959852	155960207	THE1B	0	0.0991	0
2	156588353	HM	+	CCTCCCTCCCCAC	CCTCCCTCCCCAC	CCTCCCTCCCCAC	CCTCCCTCCCCAC	.............	.............	.;.;.;.;.;.;.;.;.;.;.;.;.	3	NA	NA	NA	No	1	20.6882	9.91325
2	156698838	CM	-	GTGGGGAGGGAAG	GTGGGGAGGGAAG	GTGGGGAGGGAAG	GTGGGGAGGGAAG	.............	............A	.;.;.;.;.;.;.;.;.;.;.;.;0.00	2	NA	NA	NA	No	0	0.0915	0
2	156945705	HM	+	CCTCCCTCCCCAC	CCTCCCTCCCCAC	CCTCCCTCCCCAC	CCTCCCTCCCCAC	.............	.............	.;.;.;.;.;.;.;.;.;.;.;.;.	2	NA	NA	NA	No	0	0.8693	0
2	157203055	HM	+	CCTCCCTCTCCAC	CCTCCCTCTCCAC	CCTCCCTCTCCAC	CCTCCCTCTCCAC	.............	.............	.;.;.;.;.;.;.;.;.;.;.;.;.	3	NA	NA	NA	No	0	0.2593	0
2	157413654	CM	-	GTGGGGAGGGAAG	GTGGGGAGGGAAG	GTGGGGAGGGAAG	GTGGGGAGGGAAG	.............	.............	.;.;.;.;.;.;.;.;.;.;.;.;.	3	NA	NA	NA	No	0	0.0534	0.305
2	157708164	HM	+	CCTCCCTTCCCAC	CCTCCCTTCCCAC	CCTCCCTTCCCAC	CCTCCCTTCCCAC	.............	.............	.;.;.;.;.;.;.;.;.;.;.;.;.	2	NA	NA	NA	No	0	0.6024	0
2	158000428	CM	-	GTGGGTAGGGAAG	GTGGGTAGGGAAG	GTGGGTAGGGAAG	NNNNNNNNNNNNN	.............	.............	.;.;.;.;.;.;.;.;.;.;.;.;.	0	NA	NA	NA	No	0	0.1068	0
2	158298356	HM	+	CCTCCCTCACCAC	CCTCCCTCACCAC	CCTCCCTCACCAC	CCTCCCTCACCAC	.............	.T...........	.;0.00;.;.;.;.;.;.;.;.;.;.;.	3	NA	NA	NA	No	1	11.5146	2.5527
2	158828097	CM	-	GTGGGTAGGGAAG	GTGGGTAGGGAAG	GTGGGTAGGGAAG	GTGGGTAGGGAAG	.............	.............	.;.;.;.;.;.;.;.;.;.;.;.;.	2	NA	NA	NA	No	0	0.4804	0
2	158850826	HM	-	GTGGGGAGGGAGG	GTGGGGAGGGAGG	GTGGGGAGGGAGG	GTGGGGAGGGAGG	.............	.............	.;.;.;.;.;.;.;.;.;.;.;.;.	2	NA	NA	NA	No	0	0.4347	0
2	158985618	CM	+	CTTCCCTTCCCAC	CTTCCCTTCCCAC	CTTCCCTTCCCAC	CTTCCCTTCCCAC	.............	T............	0.01;.;.;.;.;.;.;.;.;.;.;.;.	3	NA	NA	NA	No	0	0.6939	0
2	159207574	CM	+	CTTCCCTAACCAC	CTTCCCTAACCAC	CTTCCCTAACCAC	CTTCCCTAACCAC	.............	.............	.;.;.;.;.;.;.;.;.;.;.;.;.	2	NA	NA	NA	No	0	0.0534	0
2	159571010	CM	-	GTGGGGAGGGAAG	GTGGGGAGGGAAG	GTGGGGAGGGAAG	GTGGGGAGGGAAG	.............	.C...........	.;0.01;.;.;.;.;.;.;.;.;.;.;.	3	NA	NA	NA	No	0	0.8769	0
2	160631535	CM	+	CTTCCCTGGCCAC	CTTCCCTGGCCAC	CTTCCCTGGCCAC	CTTCCCTGGACAC	.............	.............	.;.;.;.;.;.;.;.;.;.;.;.;.	2	NA	NA	NA	No	0	0	0
2	161369173	HM	-	GTGGGGAGGGAGG	GTGGGGAGGGAGG	GTGGGGAGGGAGG	GTGGGGAGGGAGG	.............	.............	.;.;.;.;.;.;.;.;.;.;.;.;.	2	NA	NA	NA	No	0	0.9837	3.92905
2	161603528	CM	+	CTTCCCTGACCAC	CTTCCCCGACCAC	CTTCCCCGACCAC	CTTCCCTGACCAC	.............	.............	.;.;.;.;.;.;.;.;.;.;.;.;.	3	NA	NA	NA	No	1	0.3813	2.22285
2	162486217	HM	+	CCTCCCTTTCCAC	CCTCCCTTTCCAC	CCTCCCTTTCCAC	CCTCCCTTTCCAC	.............	.............	.;.;.;.;.;.;.;.;.;.;.;.;.	2	NA	NA	NA	No	0	0.0076	0
2	164488109	HM	+	CCTCCCTTTCCAC	CCTCCCTTTCCAC	CCTCCCTTTCCAC	CCTCCCTTTCCAC	.............	.............	.;.;.;.;.;.;.;.;.;.;.;.;.	3	NA	NA	NA	No	0	1.0295	0
2	165496862	HM	+	CCTCCCTCCCCAC	CCTCCCTCCCCAC	CCTCCCTCCCCAC	CCTCCCTCCCCAC	.............	.............	.;.;.;.;.;.;.;.;.;.;.;.;.	2	NA	NA	NA	No	1	10.1802	4.5582
2	167627167	HM	+	CCTCCCTCCCCAC	CCTCCCTCCCCAC	CCTCCCTCCCCAC	CCTCCCTCCCCAC	.............	.............	.;.;.;.;.;.;.;.;.;.;.;.;.	2	NA	NA	NA	No	0	0.4042	0
2	167933040	CM	-	GTGGAGAGGGAAG	GTGGAGAGGGAAG	GTGGAGAGGGAAG	GTGGAGAGGGAAG	.............	.............	.;.;.;.;.;.;.;.;.;.;.;.;.	2	NA	NA	NA	No	0	0.1068	0.13725
2	168478382	CM	+	CTTCCCTTTCCAC	CTTCCCTTTCCAC	CTTCCCTTTCCAC	CTTCCCCTTCCAC	.............	.............	.;.;.;.;.;.;.;.;.;.;.;.;.	1	NA	NA	NA	No	0	0.4728	0.0267
2	168701657	CM	+	CTTCCCTACCCAC	CTTCCCTACCCAC	CTTCCCTACCCAC	CTTCCCTACCCAC	.............	.............	.;.;.;.;.;.;.;.;.;.;.;.;.	2	NA	NA	NA	No	0	0.2669	1.05045
2	168938438	HM	+	CCTCCCTAGCCAC	CCTCCCTAGCCAC	CCTCCCTAGCCAC	CCTCCCTAGCCAC	.............	.............	.;.;.;.;.;.;.;.;.;.;.;.;.	2	2	168938175	168938543	THE1B	1	10.8207	3.2199
2	169013042	HM	+	CCTCCCTAGCCAC	CCTCCCTAGCCAC	CCTCCCTAGCCAC	CCTCCCTAGCCAC	.............	.............	.;.;.;.;.;.;.;.;.;.;.;.;.	3	NA	NA	NA	No	0	2.3716	0.47275
2	169310078	CM	-	GTGGCCAGGGAAG	GTGGCCAGGGAAG	GTGGCCAGGGAAG	GTGTCCAGGGAAG	.............	.............	.;.;.;.;.;.;.;.;.;.;.;.;.	1	NA	NA	NA	No	0	0.4347	0.55095
2	169354008	CM	-	GTGGTCAGGGAAG	GTGGTCAGGGAAG	GTGGTCAGGGAAG	GTGGTCAGGAAAG	.............	.............	.;.;.;.;.;.;.;.;.;.;.;.;.	1	NA	NA	NA	No	0	1.1667	0.19445
2	169610463	HM	+	CCTCCCTCTCCAC	CCTCCCTCTCCAC	CCTCCCTCTCCAC	CCTCCCTCTCCAC	.............	.............	.;.;.;.;.;.;.;.;.;.;.;.;.	2	NA	NA	NA	No	0	0.2211	0.01145
2	170380448	HM	+	CCTCCCTAACCAC	CCTCCCTAACCAC	CCTCCCTAACCAC	CCTCCCTAATCAC	.............	........C....	.;.;.;.;.;.;.;.;0.00;.;.;.;.	1	NA	NA	NA	No	0	0.1906	0.3241
2	171049389	CM	-	GTGGTCAGGGAAG	GTGGTCAGGGAAG	GTGGTCAGGGAAG	GTGGTCAGGGAAG	.............	.............	.;.;.;.;.;.;.;.;.;.;.;.;.	3	NA	NA	NA	No	0	2.7757	0
2	171209910	HM	-	GTGGGCAGGGAGG	GTGGGCAGGGAGG	GTGGGCAGGGAGG	GTGGGCAGGGAGG	.............	.............	.;.;.;.;.;.;.;.;.;.;.;.;.	2	NA	NA	NA	No	0	9.4938	4.318
2	171230783	CM	-	GTGGGTAGGGAAG	GTGGGTAGGGAAG	GTGGGTAGGGAAG	ATGGGTAGGGAAG	.............	.............	.;.;.;.;.;.;.;.;.;.;.;.;.	2	NA	NA	NA	No	0	3.035	0.93605
2	171411930	HM	+	CCTCCCTCCCCAC	CCTCCCTCCCCAC	CCTCCCTCCCCAC	CCTCCCTCCCCAC	.............	.............	.;.;.;.;.;.;.;.;.;.;.;.;.	2	NA	NA	NA	No	0	0.6482	0.4118
2	171448058	HM	-	GTGGAAAGGGAGG	GTAGAAAGGGAGG	GTAGAAAGGGAGG	GTGGAAAGGGAGG	.............	.............	.;.;.;.;.;.;.;.;.;.;.;.;.	3	NA	NA	NA	No	0	1.2277	0
2	172118902	CM	-	GTGGGGAGGGAAG	GTGGGGAGGGAAG	GTGGGGAGGGAAG	GTGGGGAGGGAAG	.............	.............	.;.;.;.;.;.;.;.;.;.;.;.;.	3	NA	NA	NA	No	0	0.1754	1.14765
2	172150085	CM	-	GTGGTCAGGGAAG	GTGGTCAGGGAAG	GTGGTCAGGGAAG	GTGGTCAGGGAAG	.............	.............	.;.;.;.;.;.;.;.;.;.;.;.;.	3	NA	NA	NA	No	0	2.8596	0
2	172284180	CM	+	CTTCCCTGACCAC	CTTCCCTGACCAC	CTTCCCTGACCAC	CTTCCCTGACCAC	.............	......C......	.;.;.;.;.;.;0.00;.;.;.;.;.;.	2	NA	NA	NA	No	0	0.0686	0
2	172570428	CM	+	CTTCCCTACCCAC	CTTCCCTACCCAC	CTTCCCTACCCAC	CTTCCCTACCCAC	.............	.............	.;.;.;.;.;.;.;.;.;.;.;.;.	3	NA	NA	NA	No	0	0	0
2	172960443	CM	-	GTGGGGAGGGAAG	GTGGGGAGGGAAG	GTGGGGAGGGAAG	GTGGGGAGGGGAG	.............	.............	.;.;.;.;.;.;.;.;.;.;.;.;.	2	NA	NA	NA	No	0	0.9074	2.1771
2	173086252	CM	-	GTGGGGAGGGAAG	GTGGGGAGGGAAG	GTGGGGAGGGAAG	GTGGGGAGGGAAG	.............	.............	.;.;.;.;.;.;.;.;.;.;.;.;.	2	NA	NA	NA	No	0	1.0447	0.2059
2	173361212	CM	-	GTGGAAAGGGAAG	GTGGAAAGGGAAG	GTGGAAAGGGAAG	GTGGAAAGGGAAG	.............	.............	.;.;.;.;.;.;.;.;.;.;.;.;.	3	NA	NA	NA	No	0	0.0534	0
2	173586830	CM	+	CTTCCCTTACCAC	CTTCCCTTACCAC	CTTCCCTTACCAC	CTTCCCTTACCAC	.............	.............	.;.;.;.;.;.;.;.;.;.;.;.;.	3	NA	NA	NA	No	0	0.6329	0
2	173638333	CM	+	CTTCCCTCCCCAC	CTTCCCTCCCCAC	CTTCCCTCCCCAC	CTTCCCTCCCCAC	.............	.............	.;.;.;.;.;.;.;.;.;.;.;.;.	2	NA	NA	NA	No	0	0.1068	0.91315
2	173700569	CM	-	GTGGCAAGGGAAG	GTGGCAAGGGAAG	GTGGCAAGGGAAG	GTGGCAAGGGAAG	.............	.............	.;.;.;.;.;.;.;.;.;.;.;.;.	3	NA	NA	NA	No	0	0.0915	0
2	173763390	HM	-	GTGGGTAGGGAGG	GTGGGTAGGGAGG	GTGGGTAGGGAGG	GTGGGTAGGGAGG	.............	.............	.;.;.;.;.;.;.;.;.;.;.;.;.	3	NA	NA	NA	No	0	0.1449	0
2	173906635	CM	+	CTTCCCTAACCAC	CTTCCCTAACCAC	CTTCCCTAACCAC	CTTCCCTAACCAC	.............	.............	.;.;.;.;.;.;.;.;.;.;.;.;.	2	NA	NA	NA	No	0	1.5327	0
2	173906652	CM	-	GTGGGAAGGGAAG	GTGGGAAGGGAAG	GTGGGAAGGGAAG	GTGGGAAGGGAAG	.............	.............	.;.;.;.;.;.;.;.;.;.;.;.;.	3	NA	NA	NA	No	0	1.5327	0
2	174469147	HM	-	GTGGCTAGGGAGG	GTGGCTAGGGAGG	GTGGCTAGGGAGG	GTGGCTAGGGAGG	.............	...C.........	.;.;.;0.00;.;.;.;.;.;.;.;.;.	2	2	174469064	174469415	THE1B	0	7.4349	2.2534
2	174493362	CM	-	GTGGTCAGGGAAG	GTGGTCAGGGAAG	GTGGTCAGGGAAG	GTGGTCAGGGAAG	.............	.............	.;.;.;.;.;.;.;.;.;.;.;.;.	3	NA	NA	NA	No	0	0.2974	0
2	174556001	HM	-	GTGGGGAGGGAGG	GAGGGGAGGGAGG	GAGGGGAGGGAGG	GTGGGGAGGGAGG	.............	.............	.;.;.;.;.;.;.;.;.;.;.;.;.	1	NA	NA	NA	No	0	2.0132	1.5747
2	175086139	HM	+	CCTCCCTAACCAC	CCTCCCTAACCAC	CCTCCCTAACCAC	CCTCCCTAACCAC	.............	.............	.;.;.;.;.;.;.;.;.;.;.;.;.	3	NA	NA	NA	No	0	0.1068	0.54905
2	175554720	HM	-	GTGGGCAGGGAGG	GTGGGCAGGGAGG	GTGGGCAGGGAGG	GTGGGCAGGGAGG	.............	.............	.;.;.;.;.;.;.;.;.;.;.;.;.	2	NA	NA	NA	No	1	0.5643	1.19915
2	175783738	CM	+	CTTCCCTCACCAC	CTTCCCTCACCAC	CTTCCCTCACCAC	CTTCCCTCACCAC	.............	.............	.;.;.;.;.;.;.;.;.;.;.;.;.	2	NA	NA	NA	No	0	0	0
2	175879352	CM	-	GTGGAAAGGGAAG	GTGGAAAGGGAAG	GTGGAAAGGGAAG	GTGGAAAGGGAAG	.............	.............	.;.;.;.;.;.;.;.;.;.;.;.;.	2	NA	NA	NA	No	0	0.3203	0
2	176013923	CM	+	CTTCCCTTCCCAC	CTTCCCTTCCCAC	CTTCCCTTCCCAC	CTTCCCTTCCCAC	.............	.............	.;.;.;.;.;.;.;.;.;.;.;.;.	1	NA	NA	NA	No	0	0.0229	0
2	176281008	HM	+	CCTCCCTTCCCAC	CCTCCCTTCCCAC	CCTCCCTTCCCAC	CCTCCCTTCCCAC	.............	.............	.;.;.;.;.;.;.;.;.;.;.;.;.	2	NA	NA	NA	No	0	0.8083	0
2	177523341	CM	-	GTGGGGAGGGAAG	GTGGGGAGGGAAG	GTGGGGAGGGAAG	GTGGGGAGGGAAG	.............	.............	.;.;.;.;.;.;.;.;.;.;.;.;.	3	NA	NA	NA	No	0	0.1906	0.6139
2	177638867	HM	+	CCTCCCTAGCCAC	CCTCCCTAGCCAC	CCTCCCTAGCCAC	CCTCCCTAGCCAC	.............	.............	.;.;.;.;.;.;.;.;.;.;.;.;.	2	2	177638617	177638970	THE1B	0	0.8922	0.9761
2	177643071	CM	-	GTGGCCAGGGAAG	GTGGCCAGGGAAG	GTGGCCAGGGAAG	GTGTCCAGGGAAG	.............	.............	.;.;.;.;.;.;.;.;.;.;.;.;.	3	NA	NA	NA	No	1	4.4152	0.9761
2	177702849	CM	-	GTGGTCAGGGAAG	GTGGTCAGGGAAG	GTGGTCAGGGAAG	GTGGTCAGGGAAG	.............	.............	.;.;.;.;.;.;.;.;.;.;.;.;.	3	NA	NA	NA	No	0	0.0305	0
2	178227571	CM	+	CTTCCCTTGCCAC	CTTCCCTTGCCAC	CTTCCCTTGCCAC	CTTCCCTTGCCAC	.............	.............	.;.;.;.;.;.;.;.;.;.;.;.;.	3	NA	NA	NA	No	0	0.122	0
2	178257853	CM	-	GTGGGAAGGGAAG	GTGGGAAGGGAAG	GTGGGAAGGGAAG	GTGGGAAGGGAAG	.............	.............	.;.;.;.;.;.;.;.;.;.;.;.;.	2	NA	NA	NA	No	0	0	0
2	178542405	HM	-	GTGGGAAGGGAGG	GTGGGAAGGGAGG	GTGGGAAGGGAGG	GTGGGAAGGGAGG	.............	.............	.;.;.;.;.;.;.;.;.;.;.;.;.	3	NA	NA	NA	No	0	1.0371	7.9954
2	178594949	HM	+	CCTCCCTCCCCAC	CCTCCCTCCCCAC	CCTCCCTCCCCAC	CCTCCCTCCCCAC	.............	.............	.;.;.;.;.;.;.;.;.;.;.;.;.	2	NA	NA	NA	No	0	0.3203	0
2	178616655	CM	-	GTGGAAAGGGAAG	GTGGAAAGGGAAG	GTGGAAAGGGAAG	GTGGAAAGGGAAG	.............	.............	.;.;.;.;.;.;.;.;.;.;.;.;.	3	NA	NA	NA	No	0	1.9369	0
2	178660578	HM	-	GTGGTTAGGGAGG	GTGGTTAGGGAGG	GTGGTTAGGGAGG	GTGGTTAGGGAGG	.............	.............	.;.;.;.;.;.;.;.;.;.;.;.;.	2	NA	NA	NA	No	0	3.3858	1.29445
2	178776813	CM	-	GTGGGGAGGGAAG	GTGGGGAGGGAAG	GTGGGGAGGGAAG	GTGGGGAGGGAAG	.............	.............	.;.;.;.;.;.;.;.;.;.;.;.;.	2	NA	NA	NA	No	0	0.0686	0
2	179048906	CM	-	GTGGGGAGGGAAG	GTGGGGAGGGAAG	GTGGGGAGGGAAG	GTGGGGAGGGAAG	.............	.............	.;.;.;.;.;.;.;.;.;.;.;.;.	3	NA	NA	NA	No	0	0.2288	0
2	179130536	CM	+	CTTCCCTCCCCAC	TTTCCCTCCCCAC	TTTCCCTCCCCAC	CTTCCCTCCCCAC	.............	.............	.;.;.;.;.;.;.;.;.;.;.;.;.	3	NA	NA	NA	No	0	0.9227	2.3296
2	179231418	HM	+	CCTCCCTGTCCAC	CCTCCCTGTCCAC	CCTCCCTGTCCAC	TCTCCCTGTCCAC	.............	.............	.;.;.;.;.;.;.;.;.;.;.;.;.	2	NA	NA	NA	No	0	0.0915	0
2	179476390	HM	-	GTGGTGAGGGAGG	GTGGTGAGGGAGG	GTGGTGAGGGAGG	GTGGTGAGGGAGG	.............	.............	.;.;.;.;.;.;.;.;.;.;.;.;.	3	NA	NA	NA	No	0	0.0686	0.0782
2	179948461	CM	-	GTGGAAAGGGAAG	GTGGAAAGGGAAG	GTGGAAAGGGAAG	GTGGAAAGGGAAG	.............	.............	.;.;.;.;.;.;.;.;.;.;.;.;.	2	NA	NA	NA	No	0	0.1449	0
2	181723469	CM	-	GTGGGAAGGGAAG	GTGGGAAGGGAAG	GTGGGAAGGGAAG	GTGGGAAGGGAAG	.............	.............	.;.;.;.;.;.;.;.;.;.;.;.;.	2	NA	NA	NA	No	0	0.1296	0
2	182237744	CM	+	CTTCCCTCCCCAC	CTTCCCTCCCCAC	CTTCCCTCCCCAC	CTTCCCTCCCCAC	.............	.............	.;.;.;.;.;.;.;.;.;.;.;.;.	2	NA	NA	NA	No	1	0.6558	0
2	182305783	HM	-	GTGGTCAGGGAGG	GTGGTGAGGGAGG	GTGGTCAGGGAGG	GTGGTCAGGGAGG	.............	.....C.......	.;.;.;.;.;0.01;.;.;.;.;.;.;.	3	NA	NA	NA	No	1	11.2477	4.47815
2	182448016	CM	+	CTTCCCTACCCAC	CTTCCCTACCCAC	CTTCCCTACCCAC	CTTCCCTACCCAC	.............	.............	.;.;.;.;.;.;.;.;.;.;.;.;.	3	NA	NA	NA	No	1	0.8312	1.0371
2	182702004	CM	-	GTGGTTAGGGAAG	GTGGTTAGGGAAG	GTGGTTAGGGAAG	GTGGTTAGGGAAG	.............	.............	.;.;.;.;.;.;.;.;.;.;.;.;.	3	NA	NA	NA	No	0	0.0381	0.8617
2	183085858	HM	+	CCTCCCTCTCCAC	CCTCCCTCTCCAC	CCTCCCTCTCCAC	CCTCCCTCTCCAC	.............	.............	.;.;.;.;.;.;.;.;.;.;.;.;.	3	NA	NA	NA	No	0	1.3269	0
2	183639241	CM	+	CTTCCCTGTCCAC	CATCCCTTTCCAC	CATCCCTTTCCAC	CTTCCCTGTCCAC	.............	.............	.;.;.;.;.;.;.;.;.;.;.;.;.	2	NA	NA	NA	No	0	0.0153	0
2	183684981	CM	-	GTGGGGAGGGAAG	GTGGGGAGGGAAG	GTGGGGAGGGAAG	GTGGGGAGGGAAG	.............	.............	.;.;.;.;.;.;.;.;.;.;.;.;.	2	NA	NA	NA	No	1	0.3813	5.2159
2	183694563	HM	-	GTGGGGAGGGAGG	GTGGGGAGGGAGG	GTGGGGAGGGAGG	TTGGGGAGGGAGG	.............	........C....	.;.;.;.;.;.;.;.;0.39;.;.;.;.	3	NA	NA	NA	No	0	1.2735	12.6261
2	184141634	HM	+	CCTCCCTTACCAC	CCTCCCTTACCAC	CCTCCCTTACCAC	CCTCCCTTACCAA	.............	.............	.;.;.;.;.;.;.;.;.;.;.;.;.	2	NA	NA	NA	No	1	13.5125	9.19455
2	184408782	HM	-	GTGGGGAGGGAGG	GTGGAGAGGGAGG	GTGGAGAGGGAGG	GTGGGGAGGGAGG	.............	....G........	.;.;.;.;0.15;.;.;.;.;.;.;.;.	1	NA	NA	NA	No	0	0.0458	0
2	184508519	HM	+	CCTCCCTTGCCAC	CCTCCCTTGCCAC	CCTCCCTTGCCAC	CCTCCCTTGCCAC	.............	.............	.;.;.;.;.;.;.;.;.;.;.;.;.	3	NA	NA	NA	No	0	0.1068	0
2	184704815	CM	+	CTTCCCTACCCAC	CTTCCCTACCCAC	CTTCCCTACCCAC	CTTCCCTACCCAC	.............	.............	.;.;.;.;.;.;.;.;.;.;.;.;.	2	NA	NA	NA	No	0	0.0763	0
2	184802267	CM	+	CTTCCCTGCCCAC	CTTCCCTGCCCAC	CTTCCCTGCCCAC	CTTCCCTGCCCAC	.............	........T...T	.;.;.;.;.;.;.;.;0.04;.;.;.;0.00	3	NA	NA	NA	No	0	0.2669	0.32215
2	187079789	CM	-	GTGGAAAGGGAAG	GTGGAAAGGGAAG	GTGGAAAGGGAAG	GTGGAAAGGGAAG	.............	.............	.;.;.;.;.;.;.;.;.;.;.;.;.	2	NA	NA	NA	No	0	0.4118	0
2	187499210	CM	-	GTGGAGAGGGAAG	GTGGAGAGGGAAG	GTGGAGAGGGAAG	GTGGAGAGGGAAG	.............	A............	0.00;.;.;.;.;.;.;.;.;.;.;.;.	2	NA	NA	NA	No	1	1.0523	0
2	187646180	CM	-	GTGGCCAGGGAAG	GTGGCCAGGGAAG	GTGGCCAGGGAAG	GTGGCCAGGGAAG	.............	.............	.;.;.;.;.;.;.;.;.;.;.;.;.	2	NA	NA	NA	No	0	0.2288	0
2	188033225	CM	-	GTGGTAAGGGAAG	GTGGTAAGGGAAG	GTGGTAAGGGAAG	GTGGTAAGGGAAG	.............	.............	.;.;.;.;.;.;.;.;.;.;.;.;.	3	NA	NA	NA	No	0	0.0076	0
2	188049466	CM	-	GTGGGAAGGGAAG	GTGGGAAGGGAAG	GTGGGAAGGGAAG	GTGGGAAGGGAAG	.............	.............	.;.;.;.;.;.;.;.;.;.;.;.;.	2	NA	NA	NA	No	0	0.0839	0
2	189104447	CM	-	GTGGCGAGGGAAG	GTGGCGAGGGTAG	GTGGCGAGGGTAG	GTGGCGAGGGAAG	.............	.............	.;.;.;.;.;.;.;.;.;.;.;.;.	2	NA	NA	NA	No	0	0.1296	0
2	190191040	CM	-	GTGGGGAGGGAAG	GTGGGGAGGGAAG	GTGGGGAGGGAAG	GTGGGGAGGGAAG	.............	........C....	.;.;.;.;.;.;.;.;0.00;.;.;.;.	2	NA	NA	NA	No	0	0.0839	0
2	190495594	HM	+	CCTCCCTGACCAC	CCTCCCTGACCAC	CCTCCCTGACCAC	CCTCCCTGACCAC	.............	.............	.;.;.;.;.;.;.;.;.;.;.;.;.	3	NA	NA	NA	No	0	0.7244	0
2	190511033	CM	-	GTGGGTAGGGAAG	GTGGGTAGGGAAG	GTGGGTAGGGAAG	GTGGGTAGGGAAG	.............	..T..........	.;.;0.00;.;.;.;.;.;.;.;.;.;.	3	NA	NA	NA	No	0	0.183	0
2	191545039	CM	+	CTTCCCTCACCAC	CTTCCCTCACCAC	CTTCCCTCACCAC	CTTCCCTCACCAC	.............	.............	.;.;.;.;.;.;.;.;.;.;.;.;.	2	NA	NA	NA	No	0	0.061	0
2	191824817	CM	-	GTGGTCAGGGAAG	GTGGTCAGGGAAG	GTGGTCAGGGAAG	GTGGTCAGGGAAG	.............	.............	.;.;.;.;.;.;.;.;.;.;.;.;.	3	NA	NA	NA	No	0	0.2059	0
2	191861291	HM	+	CCTCCCTGGCCAC	CCTCCCTGGCCAC	CCTCCCTGGCCAC	-------------	.............	.............	.;.;.;.;.;.;.;.;.;.;.;.;.	0	NA	NA	NA	No	0	0.7778	1.5251
2	191871257	HM	+	CCTCCCTCTCCAC	CCTCCCTCTCCAC	CCTCCCTCTCCAC	CCTCCCTCTCCAC	.............	.............	.;.;.;.;.;.;.;.;.;.;.;.;.	2	NA	NA	NA	No	0	0.8769	0.00765
2	191897936	CM	+	CTTCCCTGCCCAC	CTTCCCTGCCCAC	CTTCCCTGCCCAC	CTTCCCTGCCCAC	.............	.............	.;.;.;.;.;.;.;.;.;.;.;.;.	3	NA	NA	NA	No	0	4.5677	11.5947
2	192130698	HM	-	GTGGAGAGGGAGG	GTGGAGAGGGAGG	GTGGAGAGGGAGG	GTGGAGAGGGAGG	.............	.............	.;.;.;.;.;.;.;.;.;.;.;.;.	2	NA	NA	NA	No	0	0.0534	1.52135
2	192160393	CM	-	GTGGGTAGGGAAG	GTGGGTAGGGAAG	GTGGGTAGGGAAG	GTGGGTAGGGAAG	.............	.............	.;.;.;.;.;.;.;.;.;.;.;.;.	1	NA	NA	NA	No	0	0.5109	0
2	192535513	CM	+	CTTCCCTCACCAC	CTTCCCTCACCAC	CTTCCCTCACCAC	CTTCCCTTACCAC	.............	A............	0.00;.;.;.;.;.;.;.;.;.;.;.;.	3	NA	NA	NA	No	0	0.2135	0
2	192866509	HM	+	CCTCCCTACCCAC	CCTCCCTACCCAC	CCTCCCTACCCAC	CCTCCCTACCCAC	.............	T..........G.	0.02;.;.;.;.;.;.;.;.;.;.;0.01;.	2	2	192866263	192866612	THE1B	1	45.9136	9.13165
2	192892572	CM	+	CTTCCCTTGCCAC	CTCCCCTTGCCAC	CTCCCCTTGCCAC	CTTCCCTTGCCAC	.............	.............	.;.;.;.;.;.;.;.;.;.;.;.;.	2	NA	NA	NA	No	0	0.3126	0
2	192975732	HM	+	CCTCCCTAGCCAC	CCTCCCTGGCCAC	CCTCCCTGGCCAC	CCTCCCTAGCCAC	.............	.T..........T	.;0.00;.;.;.;.;.;.;.;.;.;.;0.00	1	2	192975477	192975835	THE1B	1	12.7728	13.7794
2	193487161	HM	-	GTGGGGAGGGAGG	GTGGGGAGGGAGG	GTGGGGAGGGAGG	GTGGTGAGGGAGG	.............	..A..........	.;.;0.47;.;.;.;.;.;.;.;.;.;.	2	NA	NA	NA	No	0	0.0076	0
2	193520041	CM	+	CTTCCCTGTCCAC	CTTCCCTGTCCAC	CTTCCCTGTCCAC	CTTCCCTGTCCAC	.............	.............	.;.;.;.;.;.;.;.;.;.;.;.;.	3	NA	NA	NA	No	0	0	0
2	194243345	HM	+	CCTCCCTCTCCAC	CCTCCCTCTCCAC	CCTCCCTCTCCAC	CCTCCCTCTCCAC	.............	.............	.;.;.;.;.;.;.;.;.;.;.;.;.	1	NA	NA	NA	No	0	0	0
2	194279394	CM	-	GTGGCTAGGGAAG	GTGGCTAGGGAAG	GTGGCTAGGGAAG	GTGGCTAGGGAAG	.............	.............	.;.;.;.;.;.;.;.;.;.;.;.;.	2	2	194279302	194279656	THE1B	0	0	0
2	194407512	CM	+	CTTCCCTACCCAC	CTTCCCTACCCAC	CTTCCCTACCCAC	CTTCCCTACCCAC	.............	.............	.;.;.;.;.;.;.;.;.;.;.;.;.	2	NA	NA	NA	No	0	0.0915	0
2	195111064	HM	+	CCTCCCTAGCCAC	CCTCCCTAGCCAC	CCTCCCTAGCCAC	CCTCCCTAGCCAC	.............	.............	.;.;.;.;.;.;.;.;.;.;.;.;.	1	NA	NA	NA	No	1	0.1144	0.3851
2	195369615	CM	+	CTTCCCTTCCCAC	CTTCCCTTCCCAC	CTTCCCTTCCCAC	CTTCCCTTCCCAC	.............	....A........	.;.;.;.;0.00;.;.;.;.;.;.;.;.	2	NA	NA	NA	No	0	5.6582	0
2	195372802	CM	-	GTGGTCAGGGAAG	GTGGTCAGGGAAG	GTGGTCAGGAAAG	GTGGTCAGGGAAG	.............	.............	.;.;.;.;.;.;.;.;.;.;.;.;.	1	NA	NA	NA	No	0	5.8183	1.4565
2	195891180	CM	+	CTTCCCTCCCCAC	CTTCCCTCCCCAC	CTTCCCTCCCCAC	CTTCCCTCCCCAC	.............	.............	.;.;.;.;.;.;.;.;.;.;.;.;.	3	NA	NA	NA	No	0	0.3126	0
2	196328681	CM	-	GTGGTCAGGGAAG	GTGGTCAGGGAAG	GTGGTCAGGGAAG	GTGGTCAGGGAAG	.............	.............	.;.;.;.;.;.;.;.;.;.;.;.;.	3	NA	NA	NA	No	0	0.0534	0
2	196800463	HM	-	GTGGTCAGGGAGG	GTGGTCAGGGAGG	GTGGTCAGGGAGG	GTGGTCAGGGAGG	.............	...........A.	.;.;.;.;.;.;.;.;.;.;.;0.02;.	2	NA	NA	NA	No	0	0.1373	0
2	196894866	HM	-	GTGGTTAGGGAGG	GTGGTTAGGGAGG	GTGGTTAGGGAGG	GTGGTTAGGGAGG	.............	.............	.;.;.;.;.;.;.;.;.;.;.;.;.	2	2	196894775	196895138	THE1A	0	0.2898	0
2	196919600	CM	+	CTTCCCTTTCCAC	CTTCCCTTTCCAC	CTTCCCTTTCCAC	CTTCCCTTTCCAC	.............	............T	.;.;.;.;.;.;.;.;.;.;.;.;0.00	3	NA	NA	NA	No	0	0.061	0
2	197038978	CM	-	GTGGCCAGGGAAG	GTGGCCAGGGAAG	GTGGCCAGGGAAG	GTGGCCAGGGAAG	.............	.............	.;.;.;.;.;.;.;.;.;.;.;.;.	3	NA	NA	NA	No	0	0.3965	0.5872
2	197311027	CM	+	CTTCCCTGACCAC	CTTCCCTGACCAC	CTTCCCTGACCAC	CTTCCCTGACCAC	.............	.............	.;.;.;.;.;.;.;.;.;.;.;.;.	3	NA	NA	NA	No	1	38.921	19.1021
2	198075932	CM	-	GTGGGCAGGGAAG	GTGGGCAGGGAAG	GTGGGCAGGGAAG	GTGGGCAGGGAAG	.............	.............	.;.;.;.;.;.;.;.;.;.;.;.;.	2	NA	NA	NA	No	1	4.6211	1.3917
2	198143456	HM	+	CCTCCCTACCCAC	CCTCCCTACCCAC	CCTCCCTACCCAC	CCTCCCTACCCAC	.............	.............	.;.;.;.;.;.;.;.;.;.;.;.;.	3	NA	NA	NA	No	1	35.398	12.12085
2	198830892	CM	+	CTTCCCTCTCCAC	CTTCCCTCTCCAC	CTTCCCTCTCCAC	CTTCCCTCTCCAC	.............	.............	.;.;.;.;.;.;.;.;.;.;.;.;.	2	NA	NA	NA	No	0	0	0
2	198870408	CM	-	GTGGTCAGGGAAG	GTGGTCAGGGAAG	GTGGTCAGGGAAG	GTGGTCAGGGAAG	.............	.............	.;.;.;.;.;.;.;.;.;.;.;.;.	3	NA	NA	NA	No	0	0.1373	0
2	198907784	CM	-	GTGGGAAGGGAAG	GTGGGAAGGGAAG	GTGGGAAGGGAAG	GTGGGAAGGGAAG	.............	.............	.;.;.;.;.;.;.;.;.;.;.;.;.	1	NA	NA	NA	No	0	0.1754	0
2	198987897	CM	-	GTGGGGAGGGAAG	GTGGGGAGGGAAG	GTGGGGAGGGAAG	GTGGGGAGGGAAG	.............	.............	.;.;.;.;.;.;.;.;.;.;.;.;.	3	NA	NA	NA	No	0	0.0991	0
2	199028531	CM	+	CTTCCCTGACCAC	CTTCCCTGACCAC	CTTCCCTGACCAC	CTTCCCTGACCAC	.............	.............	.;.;.;.;.;.;.;.;.;.;.;.;.	1	NA	NA	NA	No	0	0.061	0
2	199730064	HM	+	CCTCCCTGCCCAC	CCTCCCTGCCCAC	CCTCCCTGCCCAC	CCTCCCTGCCCAC	.............	.............	.;.;.;.;.;.;.;.;.;.;.;.;.	3	NA	NA	NA	No	0	0.2135	0
2	200509352	CM	-	GTGGGTAGGGAAG	GTGGGTAGGGAAG	GTGGGTAGGGAAG	GTGGGTAGGGAAG	.............	.............	.;.;.;.;.;.;.;.;.;.;.;.;.	2	NA	NA	NA	No	1	4.8346	0.04575
2	200863344	CM	-	GTGGGCAGGGAAG	GTGGGAAGGGAAG	GTGGGCAGGGAAG	GTGGGCAGGGAAG	.............	.....C.......	.;.;.;.;.;0.86;.;.;.;.;.;.;.	1	NA	NA	NA	No	0	0.0381	0.13345
2	201255193	CM	-	GTGGTCAGGGAAG	GTGGTCAGGGAAG	GTGGTCAGGGAAG	GTGGTCAGGGAAG	.............	.............	.;.;.;.;.;.;.;.;.;.;.;.;.	3	NA	NA	NA	No	0	1.9979	0
2	201853676	CM	+	CTTCCCTCTCCAC	CTTCCCTCTCCAC	CTTCCCTCTCCAC	CTTCCCTCTCCAC	.............	.............	.;.;.;.;.;.;.;.;.;.;.;.;.	3	NA	NA	NA	No	0	0	0
2	202119148	CM	+	CTTCCCTTGCCAC	CTTCCCTTGCCAC	CTTCCCTTGCCAC	CTTCCCTTGCCAC	.............	.............	.;.;.;.;.;.;.;.;.;.;.;.;.	3	NA	NA	NA	No	0	0.244	0.03815
2	202185093	HM	-	GTGGACAGGGAGG	GTGGACAGGGAGG	GTGGACAGGGAGG	GTGGACAGGGAGG	.............	.............	.;.;.;.;.;.;.;.;.;.;.;.;.	3	NA	NA	NA	No	0	0.0915	0.31265
2	202523631	HM	+	CCTCCCTGCCCAC	CCTCCCTGCCTAC	CCTCCCTGCCCAC	CCTCCCTGCCCAC	.............	.............	.;.;.;.;.;.;.;.;.;.;.;.;.	2	NA	NA	NA	No	1	8.0297	0
2	202713271	CM	+	CTTCCCTCCCCAC	CTTCCCTCCCCAC	CTTCCCTCCCCAC	CTTCCCTCCCCAC	.............	.............	.;.;.;.;.;.;.;.;.;.;.;.;.	2	NA	NA	NA	No	0	0.61	0
2	202810385	CM	+	CTTCCCTTTCCAC	CTTCCCTTTCCAC	CTTCCCTTTCCAC	CTTCCCTTTCCAC	.............	.............	.;.;.;.;.;.;.;.;.;.;.;.;.	1	NA	NA	NA	No	0	1.5404	2.8596
2	202818741	HM	+	CCTCCCTCCCCAC	CCTCCCTCCCCAC	CCTCCCTCCCCAC	CCTCCCTCCCCAC	.............	.............	.;.;.;.;.;.;.;.;.;.;.;.;.	2	NA	NA	NA	No	0	6.6571	5.97845
2	202831715	HM	+	CCTCCCTCCCCAC	CCTCCCTCCCCAC	CCTCCCTCCCCAC	CCTCCCTCCCCAC	.............	.............	.;.;.;.;.;.;.;.;.;.;.;.;.	2	NA	NA	NA	No	1	23.5707	36.53035
2	203241124	HM	+	CCTCCCTGCCCAC	CCTCCCTGCCCAC	CCTCCCTGCCCAC	CCTCCCTGCCCAC	.............	.............	.;.;.;.;.;.;.;.;.;.;.;.;.	1	NA	NA	NA	No	0	0.0915	0
2	203242317	HM	-	GTGGCGAGGGAGG	GTGGCGAGGGAGG	GTGGCGAGGGAGG	GTGGCGAGGGAGG	.............	.............	.;.;.;.;.;.;.;.;.;.;.;.;.	1	NA	NA	NA	No	0	0.0991	0
2	204305350	HM	-	GTGGAGAGGGAGG	GTGGAGAGGGAGG	GTGGAGAGGGAGG	GTGGAGAGGGAGG	.............	.............	.;.;.;.;.;.;.;.;.;.;.;.;.	3	NA	NA	NA	No	0	0.0229	0
2	204328250	CM	-	GTGGTTAGGGAAG	GTGGTTAGGGAAG	GTGGTTAGGGAAG	GTGGTTAGGGAAG	.............	.............	.;.;.;.;.;.;.;.;.;.;.;.;.	3	NA	NA	NA	No	0	0.0076	0
2	205225848	HM	+	CCTCCCTGCCCAC	CCTCCCTGCCCAC	CCTCCCTGCCCAC	CCTCCCTGCCCAC	.............	........T....	.;.;.;.;.;.;.;.;0.00;.;.;.;.	3	NA	NA	NA	No	1	20.5967	7.3244
2	205763192	CM	-	GTGGTCAGGGAAG	GTGGTCAGGGAAG	GTGGTCAGGGAAG	GTGGTCAGGGAAG	.............	.............	.;.;.;.;.;.;.;.;.;.;.;.;.	2	NA	NA	NA	No	0	0.2745	0
2	205787337	CM	-	GTGGTAAGGGAAG	GTGGTAAGGGAAG	GTGGTAAGGGAAG	GTGGTAAGGGAAG	.............	...T.........	.;.;.;0.00;.;.;.;.;.;.;.;.;.	1	NA	NA	NA	No	0	4.8422	0
2	206469014	CM	-	GTGGCTAGGGAAG	GTGGCTAGGGAAG	GTGGCTAGGGAAG	GTGGCTAGGGAAG	.............	.............	.;.;.;.;.;.;.;.;.;.;.;.;.	2	2	206468923	206469276	THE1B	0	0.2059	0
2	206555702	CM	-	GTGGGGAGGGAAG	GTGGGGAGGGAAG	GTGGGGAGGGAAG	GTGGGGAGGGAAG	.............	.............	.;.;.;.;.;.;.;.;.;.;.;.;.	1	NA	NA	NA	No	0	3.096	0.99515
2	206788462	HM	-	GTGGATAGGGAGG	GTGGATAGGGAGG	GTGGATAGGGAGG	GTGGATAGGGAGG	.............	.............	.;.;.;.;.;.;.;.;.;.;.;.;.	3	NA	NA	NA	No	0	0.9303	0.43085
2	206869417	CM	-	GTGGATAGGGAAG	GTGGATAGGGAAG	GTGGATAGGGAAG	GTGGATAGGGAAG	.............	.....G.......	.;.;.;.;.;0.00;.;.;.;.;.;.;.	2	NA	NA	NA	No	0	0.0229	0.01525
2	207086131	HM	+	CCTCCCTCACCAC	CCTCCCTCACCAC	CCTCCCTCACCAC	CCTCCCTCACCAC	.............	.............	.;.;.;.;.;.;.;.;.;.;.;.;.	2	NA	NA	NA	No	0	0.9151	0
2	207603439	CM	+	CTTCCCTGGCCAC	CTTCCCTGGCCAC	CTTCCCTGGCCAC	CTTCCCTGGCCAC	.............	.............	.;.;.;.;.;.;.;.;.;.;.;.;.	3	NA	NA	NA	No	0	0.366	0
2	208030754	CM	+	CTTCCCTCCCCAC	CTTCCCTCCCCAC	CTTCCCTCCCCAC	-------------	.............	.............	.;.;.;.;.;.;.;.;.;.;.;.;.	0	NA	NA	NA	No	0	0.1144	0.8312
2	208119756	CM	-	GTGGAAAGGGAAG	GTGGAAAGGGAAG	GTGGAAAGGGAAG	GTGGAAGGGGAAG	.............	.............	.;.;.;.;.;.;.;.;.;.;.;.;.	2	NA	NA	NA	No	1	3.5993	10.1344
2	208122204	HM	+	CCTCCCTCCCCAC	CCTCCCTCCCCAC	CCTCCCTCCCCAC	CCTCCCTCCCCAC	.............	.............	.;.;.;.;.;.;.;.;.;.;.;.;.	3	NA	NA	NA	No	1	41.262	14.40475
2	208657108	CM	+	CTTCCCTAGCCAC	CTTCCCTAGCCAC	CTTCCCTAGCCAC	CTTCCCTAGCCAC	.............	.............	.;.;.;.;.;.;.;.;.;.;.;.;.	3	NA	NA	NA	No	1	5.2311	3.35525
2	208671728	HM	+	CCTCCCTTCCCAC	CCTCCCTTCCCAC	CCTCCCTTCCCAC	CCTCCCTTCCCAC	.............	...T.........	.;.;.;0.20;.;.;.;.;.;.;.;.;.	2	NA	NA	NA	No	0	4.5143	5.76875
2	208757289	CM	+	CTTCCCTCTCCAC	CTTCCCTCTCCAC	CTTCCCTCTCCAC	CTTCCCTCTCCAC	.............	.C...........	.;0.00;.;.;.;.;.;.;.;.;.;.;.	3	NA	NA	NA	No	0	0.3584	0
2	208869440	HM	+	CCTCCCTGACCAC	CCTCCCTGACCAC	CCTCCCTGACCAC	CCTCCCTGACCAC	.............	.............	.;.;.;.;.;.;.;.;.;.;.;.;.	2	NA	NA	NA	No	0	0	0.2669
2	209007710	HM	+	CCTCCCTGGCCAC	CCTCCCTGGCCAC	CCTCCCTGGCCAC	CCTCCCTGGCCAC	.............	....G........	.;.;.;.;0.00;.;.;.;.;.;.;.;.	3	NA	NA	NA	No	0	1.0447	1.23915
2	209463855	HM	+	CCTCCCTTGCCAC	CCTTCCTTGCCAC	CCTCCCTTGCCAC	CCTCCCTTGCCAC	.............	...C.........	.;.;.;0.81;.;.;.;.;.;.;.;.;.	2	NA	NA	NA	No	0	0.2745	0.04575
2	209514885	CM	-	GTGGAGAGGGAAG	GTGGAGAGGGAAG	GTGGAGAGGGAAG	GTGGAGAGGGAAG	.............	.............	.;.;.;.;.;.;.;.;.;.;.;.;.	2	NA	NA	NA	No	1	0.7549	16.0747
2	209598214	HM	-	GTGGTTAGGGAGG	GTGGTTAGGGAGG	GTGGTTAGGGAGG	GTGGTTAGGGAGG	.............	...T.........	.;.;.;0.45;.;.;.;.;.;.;.;.;.	2	2	209598122	209598482	THE1B	1	4.3085	0
2	209816547	CM	-	GTGGGCAGGGAAG	GTGGGCAGGGAAG	GTGGGCAGGGAAG	GTGGGCAGGGAAG	.............	.............	.;.;.;.;.;.;.;.;.;.;.;.;.	3	NA	NA	NA	No	0	0.0839	0
2	209850607	CM	-	GTGGTCAGGGAAG	GTGGTCAGGGAAG	GTGGTCAGGGAAG	GTGGTCAGGGAAG	.............	...T...C.....	.;.;.;0.00;.;.;.;0.00;.;.;.;.;.	2	NA	NA	NA	No	0	0.3126	0
2	209989918	CM	-	GTGGGTAGGGAAG	GTGGGTAGGGAAG	GTGGGTAGGGAAG	GTGGGTAGGGAAG	.............	.............	.;.;.;.;.;.;.;.;.;.;.;.;.	3	NA	NA	NA	No	0	0	0
2	210843178	HM	-	GTGGTCAGGGAGG	GTGGTCAGGGAGG	GTGGTCAGGGAGG	GTGGTCAGGGAGG	.............	.............	.;.;.;.;.;.;.;.;.;.;.;.;.	3	NA	NA	NA	No	1	50.8321	4.68975
2	211067484	CM	+	CTTCCCTTACCAC	CTTCGCTTACCAC	CTTCCCTTACCAC	CTTCCCTTACCAC	.............	....C........	.;.;.;.;0.59;.;.;.;.;.;.;.;.	3	NA	NA	NA	No	0	0.0381	0
2	211225489	CM	-	GTGGATAGGGAAG	GTGGATAGGGAAG	GTGGATAGGGAAG	GTGGATAGGGAAG	.............	.............	.;.;.;.;.;.;.;.;.;.;.;.;.	2	NA	NA	NA	No	0	0.0305	0
2	211929291	CM	-	GTGGTTAGGGAAG	GTGGTTAGGGAAG	GTGGTTAGGGAAG	GTGGTTAGGGAAG	.............	..C..........	.;.;0.01;.;.;.;.;.;.;.;.;.;.	3	NA	NA	NA	No	0	0.61	0.3584
2	212161986	CM	-	GTGGTCAGGGAAG	GTGGTCAGAGAAG	GTGGTCAGGGAAG	GTGGTCAGGGAAG	.............	........G....	.;.;.;.;.;.;.;.;0.86;.;.;.;.	1	NA	NA	NA	No	0	0.305	0
2	212410722	HM	+	CCTCCCTTTCCAC	CCTCCCTTTCCAT	CCTCCCTTTCCAT	CCTCCCTTTCCAC	.............	.............	.;.;.;.;.;.;.;.;.;.;.;.;.	3	NA	NA	NA	No	1	24.44	0
2	212413051	CM	-	GTGGAAAGGGAAG	GTGGAAAGGGAAG	GTGGAAAGGGAAG	GGGGAAGGGGAAG	.............	.............	.;.;.;.;.;.;.;.;.;.;.;.;.	1	NA	NA	NA	No	1	18.6522	12.1247
2	212423863	HM	+	CCTCCCTCACCAC	CCTCCCTCACCAC	CCTCCCTCACCAC	CCTCCCTCACCAC	.............	.T.....T.....	.;0.00;.;.;.;.;.;0.00;.;.;.;.;.	2	NA	NA	NA	No	0	0.61	0
2	212588917	HM	+	CCTCCCTATCCAC	CCTCCCTATCCAT	CCTCCCTATCCAT	CCTCCCTATCCAC	.............	.............	.;.;.;.;.;.;.;.;.;.;.;.;.	3	NA	NA	NA	No	0	2.9816	6.00515
2	212945927	HM	-	GTGGTGAGGGAGG	GTGGTGAGGGAGG	GTGGTGAGGGAGG	GTGGTGAGGGAGG	.............	.............	.;.;.;.;.;.;.;.;.;.;.;.;.	3	NA	NA	NA	No	0	0.0534	0
2	213326695	CM	+	CTTCCCTAGCCAC	CTTCCCTAGCCAC	CTTCCCTAGCCAC	CTTCCCTAGCCAC	.............	............G	.;.;.;.;.;.;.;.;.;.;.;.;0.00	2	2	213326442	213326799	THE1B	0	0.2059	0
2	213543472	CM	-	GTGGAAAGGGAAG	GTGGAAAGGGAAG	GTGGAAAGGGAAG	GTGGAAAGGGAAG	.............	.............	.;.;.;.;.;.;.;.;.;.;.;.;.	1	NA	NA	NA	No	0	0.366	0
2	213559288	HM	+	CCTCCCTTCCCAC	CCTCCCTTCCCAC	CCTCCCTTCCCAC	CCTCCCTTCCCAC	.............	.............	.;.;.;.;.;.;.;.;.;.;.;.;.	3	NA	NA	NA	No	1	14.0082	6.56565
2	214320071	HM	+	CCTCCCTCCCCAC	CCTCCCTCCCCAC	CCTCCCTCCCCAC	CCTCCCTCCCCAC	.............	.............	.;.;.;.;.;.;.;.;.;.;.;.;.	2	NA	NA	NA	No	0	0.0229	0
2	214506584	CM	-	GTGGAAAGGGAAG	GTGGAAAGGGAAG	GTGGAAAGGGAAG	GTGGAAAGGGAAG	.............	.............	.;.;.;.;.;.;.;.;.;.;.;.;.	1	NA	NA	NA	No	0	0	0
2	215269442	HM	-	GTGGAGAGGGAGG	GTGGAGAGGGAGG	GTGGAGAGGGAGG	GTGGAGAGGGAGG	.............	.............	.;.;.;.;.;.;.;.;.;.;.;.;.	3	NA	NA	NA	No	0	0.0381	0
2	215663453	CM	+	CTTCCCTGCCCAC	CTTCCCTGCCCAC	CTTCCCTGCCCAC	CTTCCCTGCCCAC	.............	.............	.;.;.;.;.;.;.;.;.;.;.;.;.	3	NA	NA	NA	No	0	0.5414	0.87695
2	215779937	HM	-	GTGGAGAGGGAGG	GTGGAGAGGGAGG	GTGGAGAGGGAGG	GTGGAGAGGGAGG	.............	.............	.;.;.;.;.;.;.;.;.;.;.;.;.	2	NA	NA	NA	No	0	0.2288	0
2	216144546	CM	-	GTGGAAAGGGAAG	GTGGAAAGGGAAG	GTGGAAAGGGAAG	GTGGAAAGGGAAG	.............	.............	.;.;.;.;.;.;.;.;.;.;.;.;.	1	NA	NA	NA	No	0	0.7778	0
2	216507780	CM	-	GTGGGCAGGGAAG	GTGGGCAGGGAAG	GTGGGCAGGGAAG	GTGGGCAGGGAAG	.............	.............	.;.;.;.;.;.;.;.;.;.;.;.;.	3	NA	NA	NA	No	0	2.3944	1.6166
2	216720398	CM	+	CTTCCCTTTCCAC	CTTCCCTTTCCAC	CTTCCCTTTCCAC	CTTCCCTTTCCAC	.............	.............	.;.;.;.;.;.;.;.;.;.;.;.;.	2	NA	NA	NA	No	0	0.2745	0
2	216751099	HM	+	CCTCCCTGGCCAC	CCTCCCTGGCCAC	CCTCCCTGGCCAC	CCTCCCTGGCCAC	.............	.............	.;.;.;.;.;.;.;.;.;.;.;.;.	3	NA	NA	NA	No	0	0.3126	2.9778
2	216754003	HM	+	CCTCCCTCCCCAC	CCTCCCTCCCCAC	CCTCCCTCCCCAC	CCTCCCTCCCCAC	.............	..........A..	.;.;.;.;.;.;.;.;.;.;0.00;.;.	2	NA	NA	NA	No	0	0.3203	2.9816
2	216879971	CM	-	GTGGTCAGGGAAG	GTGGTCAGGGAAG	GTGGTCAGGGAAG	GTGGTCAGGGAAG	.............	.............	.;.;.;.;.;.;.;.;.;.;.;.;.	1	NA	NA	NA	No	0	0.2745	0
2	217001503	CM	-	GTGGAGAGGGAAG	GTGGAGAGGGAAG	GTGGAGAGGGAAG	GTGGAGAGGGAAG	.............	.C...........	.;0.00;.;.;.;.;.;.;.;.;.;.;.	3	NA	NA	NA	No	0	1.0676	0
2	217611074	CM	+	CTTCCCTACCCAC	CTTCCCTACCCAC	CTTCCCTACCCAC	CTTCCCTACCCAC	.............	..........TG.	.;.;.;.;.;.;.;.;.;.;0.00;0.00;.	2	NA	NA	NA	No	1	4.9643	0
2	217677131	HM	-	GTGGGTAGGGAGG	GTGGATAGGGAGG	GTGGATAGGGAGG	GTGGGTAGGGAGG	.............	.............	.;.;.;.;.;.;.;.;.;.;.;.;.	3	NA	NA	NA	No	0	0.305	0
2	217874531	HM	+	CCTCCCTCACCAC	CCTCCCTCACCAC	CCTCCCTCACCAC	CCTCCCTCACCAC	.............	.............	.;.;.;.;.;.;.;.;.;.;.;.;.	3	NA	NA	NA	No	0	0.3584	0
2	217983322	HM	+	CCTCCCTCTCCAC	CCTCCCTCTCCAC	CCTCCCTCTCCAC	CCTCCCTTTCCAC	.............	.............	.;.;.;.;.;.;.;.;.;.;.;.;.	3	NA	NA	NA	No	1	30.937	28.9467
2	218043607	CM	+	CTTCCCTTACCAC	CTTCCCTTACCAC	CTTCCCTTACCAC	CTTCCCTTACCAC	.............	.............	.;.;.;.;.;.;.;.;.;.;.;.;.	3	NA	NA	NA	No	0	0.122	0
2	218249886	HM	-	GTGGCAAGGGAGG	GTGGCAAGGGAGG	GTGGCAAGGGAGG	GTGGCAAGGGAGG	.............	.............	.;.;.;.;.;.;.;.;.;.;.;.;.	3	NA	NA	NA	No	0	0.2821	0.0877
2	218395030	HM	-	GTGGTAAGGGAGG	GTGGTAAAGGAGG	GTGGTAAGGGAGG	GTGGTAAGGGAGG	.............	.............	.;.;.;.;.;.;.;.;.;.;.;.;.	3	NA	NA	NA	No	1	28.3138	14.67165
2	218556221	CM	-	GTGGTCAGGGAAG	GTGGTCAGGGAAG	GTGGTCAGGGAAG	GTGGTCAGGGAAG	.............	.C...........	.;0.00;.;.;.;.;.;.;.;.;.;.;.	2	NA	NA	NA	No	0	0.0915	0
2	218721147	CM	+	CTTCCCTTCCCAC	CTTCCCTTCCCAC	CTTCCCTTCCCAC	CTTCCCTTCCCAC	.............	T............	0.00;.;.;.;.;.;.;.;.;.;.;.;.	3	NA	NA	NA	No	0	1.9293	2.1008
2	218728666	CM	-	GTGGACAGGGAAG	GTGGACAGGGAAG	GTGGACAGGGAAG	GTGGACAGGGAAG	.............	.............	.;.;.;.;.;.;.;.;.;.;.;.;.	2	NA	NA	NA	No	0	1.5556	2.097
2	218758417	HM	+	CCTCCCTGCCCAC	CCTCCCTGCCCAC	CCTCCCTGCCCAC	CCTCCCTGCCCAC	.............	.............	.;.;.;.;.;.;.;.;.;.;.;.;.	3	NA	NA	NA	No	0	2.097	2.39825
2	218772666	HM	+	CCTCCCTGGCCAC	CCTCCCTGGCCAC	CCTCCCTGGCCAC	CCTCCCTGGCCAC	.............	.............	.;.;.;.;.;.;.;.;.;.;.;.;.	2	NA	NA	NA	No	0	4.827	3.22565
2	218794790	HM	+	CCTCCCTCTCCAC	CCTCCCTCTCCAC	CCTCCCTCTCCAC	CCTCCCTCTCCAC	.............	.............	.;.;.;.;.;.;.;.;.;.;.;.;.	3	NA	NA	NA	No	0	4.5372	13.0359
2	218858772	HM	-	GTGGTCAGGGAGG	GTGGTCAGGGAGG	GTGGTCAGGGAGG	GTGGTCAGGGAGA	.............	.............	.;.;.;.;.;.;.;.;.;.;.;.;.	2	NA	NA	NA	No	1	5.1778	0.00765
2	218874449	CM	+	CTTCCCTTCCCAC	CTTCCCTTCCCAC	CTTCCCTTCCCAC	CTTCCCTTCCCAC	.............	.............	.;.;.;.;.;.;.;.;.;.;.;.;.	2	NA	NA	NA	No	1	1.2353	0
2	219294345	CM	-	GTGGTGAGGGAAG	GTGGTGAGGGAAG	GTGGTGAGGGAAG	GTGGTGAGGGAAG	.............	.............	.;.;.;.;.;.;.;.;.;.;.;.;.	3	NA	NA	NA	No	0	0.0686	0.08005
2	219294613	CM	-	GTGGAAAGGGAAG	GTGGAAAGGGAAG	GTGGAAAGGGAAG	GTGGAAAGGGAAG	.............	.......A.....	.;.;.;.;.;.;.;0.00;.;.;.;.;.	2	NA	NA	NA	No	0	0.0686	0.0839
2	219365656	HM	-	GTGGTGAGGGAGG	GTGGTGAGGGAGG	GTGGTGAGGGAGG	GTGGTGAGGGAGG	.............	.............	.;.;.;.;.;.;.;.;.;.;.;.;.	2	NA	NA	NA	No	0	0	0.09155
2	219458763	CM	+	CTTCCCTGTCCAC	CTTCCCTGTCCAC	CTTCCCTGTCCAC	CTTCCCTGTCCAC	.............	.............	.;.;.;.;.;.;.;.;.;.;.;.;.	3	NA	NA	NA	No	0	0	0
2	219652399	HM	+	CCTCCCTCCCCAC	CCTCCCTCCCCAC	CCTCCCTCCCCAC	CCTCCCTCCCCAC	.............	.............	.;.;.;.;.;.;.;.;.;.;.;.;.	2	NA	NA	NA	No	0	0.2745	0.5071
2	219679508	HM	-	GTGGGCAGGGAGG	GTGGGCAGGGAGG	GTGGGCAGGGAGG	GTGGGCAGGGAGG	.............	.............	.;.;.;.;.;.;.;.;.;.;.;.;.	2	NA	NA	NA	No	1	17.2491	4.35805
2	219906145	CM	+	CTTCCCTGGCCAC	CTTCCCTGGCCAC	CTTCCCTGGCCAC	CTTCCCTGGCCAC	.............	.............	.;.;.;.;.;.;.;.;.;.;.;.;.	2	NA	NA	NA	No	0	0.4118	0
2	220219974	HM	+	CCTCCCTGGCCAC	CCTCCCTGGCCAC	CCTCCCTGGCCAC	CCTCCCTGTCCAC	.............	.............	.;.;.;.;.;.;.;.;.;.;.;.;.	3	NA	NA	NA	No	1	0.3279	1.6395
2	220233307	HM	+	CCTCCCTTTCCAC	CCTCCCTTTCCAC	CCTCCCTTTCCAC	CCTCCCTTTCCAC	.............	..........T..	.;.;.;.;.;.;.;.;.;.;0.01;.;.	2	NA	NA	NA	No	1	1.0218	0
2	220312329	CM	+	CTTCCCTCCCCAC	CTTCCCTCCCCAC	CTTCCCTCCCCAC	CTTCCCTCCCCAC	.............	.............	.;.;.;.;.;.;.;.;.;.;.;.;.	3	NA	NA	NA	No	0	0.2669	1.4946
2	220316602	HM	+	CCTCCCTTCCCAC	CCTCCCTTCCCAC	CCTCCCTTCCCAC	CCTCCCTTCCCAC	.............	.............	.;.;.;.;.;.;.;.;.;.;.;.;.	2	NA	NA	NA	No	0	0.3203	0
2	221299850	HM	+	CCTCCCTTCCCAC	CCTCCCTTCCCAC	CCTCCCTTCCCAC	CCTCCCTTCCCAC	.............	.............	.;.;.;.;.;.;.;.;.;.;.;.;.	1	NA	NA	NA	No	0	3.1875	6.5046
2	221501756	CM	-	GTGGACAGGGAAG	GTGGACAGGGAAG	GTGGACAGGGAAG	GTGGACAGGGAAG	.............	.............	.;.;.;.;.;.;.;.;.;.;.;.;.	1	NA	NA	NA	No	0	0.0381	0
2	221644539	HM	-	GTGGGAAGGGAGG	GTGGGAAGGGAGG	GTGGGAAGGGAGG	GTGGGAAGGGAGG	.............	.............	.;.;.;.;.;.;.;.;.;.;.;.;.	2	NA	NA	NA	No	1	30.0448	5.7154
2	222002561	CM	-	GTGGTGAGGGAAG	GTGGTGAGGGAAG	GTGGTGAGGGAAG	GTGGTGATGGAAG	.............	.............	.;.;.;.;.;.;.;.;.;.;.;.;.	3	NA	NA	NA	No	0	0.2974	0
2	222555785	CM	+	CTTCCCTGACCAC	CTTCCCTGACCAC	CTTCCCTGACCAC	CTTCCCTGACCAC	.............	.............	.;.;.;.;.;.;.;.;.;.;.;.;.	2	NA	NA	NA	No	1	1.1286	0
2	222709820	HM	-	GTGGGGAGGGAGG	GTGGGGAGGGAGG	GTGGGGAGGGAGG	GTGGGGAGGGAGG	.............	.............	.;.;.;.;.;.;.;.;.;.;.;.;.	2	NA	NA	NA	No	0	0.0458	1.30775
2	222938901	HM	+	CCTCCCTGGCCAC	CCTCCCTGGCCAC	CCTCCCTGGCCAC	CCTCCCTGGCCAC	.............	.............	.;.;.;.;.;.;.;.;.;.;.;.;.	2	NA	NA	NA	No	0	0.8312	0
2	223397328	HM	+	CCTCCCTTCCCAC	CCTCCCTTCCCAC	CCTCCCTTCCTAC	CCTCCCTTCCCAC	.............	..........T..	.;.;.;.;.;.;.;.;.;.;0.00;.;.	2	NA	NA	NA	No	0	0.7397	0
2	223398412	CM	+	CTTCCCTCACCAC	CTTCCCTCACCAC	CTTCCCTCACCAC	CTTCCCTCACCAC	.............	.............	.;.;.;.;.;.;.;.;.;.;.;.;.	3	NA	NA	NA	No	0	1.7158	0
2	223421635	CM	+	CTTCCCTATCCAC	CTTCCCTATCCAC	CTTCCCTATCCAC	CTTCCCTATCCAC	.............	....T.......A	.;.;.;.;0.00;.;.;.;.;.;.;.;0.00	2	NA	NA	NA	No	0	0.0763	0
2	223488626	HM	+	CCTCCCTCCCCAC	CCTCCCTCCCCAC	CCTCCCTCCCCAC	CCTCCCTCCCCAC	.............	.............	.;.;.;.;.;.;.;.;.;.;.;.;.	3	NA	NA	NA	No	0	0.4042	0
2	223834456	HM	+	CCTCCCTCCCCAC	CCTCCCTCCCCAC	CCTCCCTCCCCAC	CCTCCCTCCCCAC	.............	.............	.;.;.;.;.;.;.;.;.;.;.;.;.	2	NA	NA	NA	No	0	1.7463	0
2	223911270	CM	+	CTTCCCTCCCCAC	CTTCCCTCCCCAC	CTTCCCTCCCCAC	CTTCCCTCCCCAC	.............	.............	.;.;.;.;.;.;.;.;.;.;.;.;.	2	NA	NA	NA	No	0	0.8007	2.37155
2	224137712	HM	-	GTGGCAAGGGAGG	GTGGCAAGGGAGG	GTGGCAAGGGAGG	GTGGCAAGGGAGG	.............	.............	.;.;.;.;.;.;.;.;.;.;.;.;.	2	NA	NA	NA	No	1	0.4423	3.6908
2	224401457	CM	+	CTTCCCTTACCAC	CTTCCCTTACCAC	CTTCCCTTACCAC	CTTCCCTTACCAC	.............	.............	.;.;.;.;.;.;.;.;.;.;.;.;.	3	NA	NA	NA	No	0	0.4042	4.52195
2	224804255	HM	-	GTGGCTAGGGAGG	GTGGCTAGGGAAG	GTGGCTAGGGAGG	GTGGCTAGGGAGG	.............	...........G.	.;.;.;.;.;.;.;.;.;.;.;0.01;.	2	2	224804165	224804525	THE1B	0	0.0534	0
2	224880059	CM	-	GTGGCCAGGGAAG	GTGGCCAGGGAAG	GTGGCCAGGGAAG	GTGGCCAGGGAAG	.............	.............	.;.;.;.;.;.;.;.;.;.;.;.;.	2	NA	NA	NA	No	0	1.5861	0
2	225183320	HM	+	CCTCCCTCCCCAC	CCTCCCTCCCCAC	CCTCCCTCCCCAC	CCTCCCTCCCCAC	.............	.............	.;.;.;.;.;.;.;.;.;.;.;.;.	1	NA	NA	NA	No	1	0.5033	0.01905
2	225266702	HM	+	CCTCCCTCTCCAC	CCTCCCTCTCCAC	CCTCCCTCTCCAC	CCTCCCTCTCCAC	.............	.............	.;.;.;.;.;.;.;.;.;.;.;.;.	2	NA	NA	NA	No	0	0.3203	1.83775
2	225575625	CM	-	GTGGCCAGGGAAG	GTGGCCAGGGAAG	GTGGCCAGGGAAG	GTGGCCAGGGAAG	.............	.............	.;.;.;.;.;.;.;.;.;.;.;.;.	3	NA	NA	NA	No	0	0.3126	1.77295
2	226987776	HM	+	CCTCCCTTCCCAC	CCTCCCTTCCCAC	CCTCCCTTCCCAC	CCTCCCTTCCCAC	.............	.............	.;.;.;.;.;.;.;.;.;.;.;.;.	2	NA	NA	NA	No	0	0.0458	0
2	227189279	CM	-	GTGGTCAGGGAAG	GTGGTCAGGGAAG	GTGGTCAGGGAAG	GTGGTCAGGGAAG	.............	.............	.;.;.;.;.;.;.;.;.;.;.;.;.	2	NA	NA	NA	No	0	0.6024	0.10295
2	227443161	HM	+	CCTCCCTCACCAC	CCTCCCTCACCAC	CCTCCCTCACCAC	CCTCCCTCACCAC	......A......	.............	.;.;.;.;.;.;.;.;.;.;.;.;.	3	NA	NA	NA	No	0	0.0839	0.96465
2	227562545	CM	-	GTGGTCAGGGAAG	GTGGTCAGGGAAG	GTGGTCAGGGAAG	GTGGTCAGGGAAG	.............	.............	.;.;.;.;.;.;.;.;.;.;.;.;.	2	NA	NA	NA	No	1	29.5034	23.849
2	227825954	HM	-	GTGGGTAGGGAGG	GTGGGTAGGGAGG	GTGGGTAGGGAGG	GTGGGTAGGGAGG	.............	.............	.;.;.;.;.;.;.;.;.;.;.;.;.	2	NA	NA	NA	No	0	0.0229	0
2	228039760	CM	-	GTGGTCAGGGAAG	GTGGTCAGGGAAG	GTGGTCAGGGAAG	GTGGTCAGGGAAG	.............	.............	.;.;.;.;.;.;.;.;.;.;.;.;.	2	NA	NA	NA	No	0	1.6853	0
2	228255714	HM	-	GTGGGGAGGGAGG	GTGGGGAGGGAGG	GTGGGGAGGGAGG	-------------	.............	.............	.;.;.;.;.;.;.;.;.;.;.;.;.	0	NA	NA	NA	No	0	0.8083	4.21315
2	228278541	HM	-	GTGGGAAGGGAGG	GTGGGAAGGGAGG	GTGGGAAGGGAGG	GTGGGAAGGGAGG	.............	.............	.;.;.;.;.;.;.;.;.;.;.;.;.	1	NA	NA	NA	No	0	0.8846	0
2	228376602	CM	-	GTGGTTAGGGAAG	GTGGTTAGGGAAG	GTGGTTAGGGAAG	GTGGTTAGGGAAG	.............	.............	.;.;.;.;.;.;.;.;.;.;.;.;.	2	NA	NA	NA	No	0	0.0153	0.43845
2	228441518	HM	-	GTGGGGAGGGAGG	GTGGGGAGGGAGG	GTGGGGAGGGAGG	GCAGGGACAGAGG	.............	.............	.;.;.;.;.;.;.;.;.;.;.;.;.	3	NA	NA	NA	No	0	0.0763	0
2	228669640	HM	+	CCTCCCTAGCCAC	CCTCCCTAGCTAC	CCTCCCTAGCCAC	CCTCCCTAGCCAC	.............	..........C..	.;.;.;.;.;.;.;.;.;.;0.12;.;.	2	2	228669391	228669743	THE1B	1	8.2661	0
2	229053878	CM	-	GTGGGAAGGGAAG	GTGGGTAGGGAAG	GTGGGTAGGGAAG	GTGGGAAGGGAAG	.............	.............	.;.;.;.;.;.;.;.;.;.;.;.;.	3	NA	NA	NA	No	0	0.0686	0.34315
2	230625554	CM	-	GTGGGGAGGGAAG	GTGGGGAGGGAAG	GTGGGGAGGGAAG	GTGGGGAGGGAAG	.............	.............	.;.;.;.;.;.;.;.;.;.;.;.;.	3	NA	NA	NA	No	0	0.2745	0
2	230973448	CM	+	CTTCCCTTTCCAC	CTTCCCTTTCCAC	CTTCCCTTTCCAC	CTTCCCTTTCCAC	.............	.............	.;.;.;.;.;.;.;.;.;.;.;.;.	2	NA	NA	NA	No	0	0.0153	0.24785
2	231017416	CM	+	CTTCCCTTCCCAC	CTTCCCTTCCCAC	CTTCCCTTCCCAC	CTTCCCTTCCCAC	.............	.............	.;.;.;.;.;.;.;.;.;.;.;.;.	2	NA	NA	NA	No	0	0.2211	1.08285
2	231084975	CM	+	CTTCCCTAACCAC	CTTCCCTAACCAC	CTTCCCTAACCAC	CTTCCCTAACCAC	.............	.............	.;.;.;.;.;.;.;.;.;.;.;.;.	3	NA	NA	NA	No	1	0.2898	0
2	231313407	HM	-	GTGGAGAGGGAGG	GTGGAGAGGGAGG	GTGGAGAGGGAGG	GTGGAGAGGGAGG	.............	.............	.;.;.;.;.;.;.;.;.;.;.;.;.	2	NA	NA	NA	No	0	0.122	0
2	232112932	HM	+	CCTCCCTGCCCAC	CCTCCCTGCCCAC	CCTCCCTGCCCAC	CCTCCCTGCCCAC	.............	.............	.;.;.;.;.;.;.;.;.;.;.;.;.	3	NA	NA	NA	No	0	0.2211	0
2	232159497	CM	-	GTGGATAGGGAAG	GTGGATAGGGAAG	GTGGATAGGGAAG	GTGGATAGGGAAG	.............	.......A.....	.;.;.;.;.;.;.;0.01;.;.;.;.;.	3	NA	NA	NA	No	0	0.1906	0
2	233390682	HM	+	CCTCCCTCCCCAC	CCTCCCTCCCCAC	CCTCCCTCCCCAC	CCTCCCTCCCCAC	.............	.............	.;.;.;.;.;.;.;.;.;.;.;.;.	1	NA	NA	NA	No	1	0.6558	0
2	233390975	CM	-	GTGGTAAGGGAAG	GTGGTAAGGGAAG	GTGGTAAGGGAAG	GTGGTAAGGGAAG	.............	.............	.;.;.;.;.;.;.;.;.;.;.;.;.	1	NA	NA	NA	No	1	0.6558	0
2	233408418	HM	+	CCTCCCTGCCCAC	CCTCCCTGCCCAC	CCTCCCTGCCCAC	CCTCCCTGCCCAC	.............	.............	.;.;.;.;.;.;.;.;.;.;.;.;.	2	NA	NA	NA	No	1	1.5175	0.9799
2	233561949	CM	-	GTGGGGAGGGAAG	GTGGGGAGGGAAG	GTGGGGAGGGAAG	GTGGGGAGGGAAG	.............	.............	.;.;.;.;.;.;.;.;.;.;.;.;.	2	NA	NA	NA	No	0	0.0991	0.35075
2	233840363	HM	+	CCTCCCTCCCCAC	CCTCCCTCCCCAC	CCTCCCTCCCCAC	CCTCCCTCCCCTC	.............	.............	.;.;.;.;.;.;.;.;.;.;.;.;.	3	NA	NA	NA	No	0	3.8204	0
2	233948469	HM	-	GTGGCCAGGGAGG	GTGGCCAGGGAGG	GTGGCCAGGGAGG	GTGGCCAGGGAGG	.............	.............	.;.;.;.;.;.;.;.;.;.;.;.;.	3	NA	NA	NA	No	0	2.0208	0
2	234098743	CM	+	CTTCCCTCCCCAC	CTTCCCTCCCCAC	CTTCCCTCCCCAC	CTTCCCTCCCCAC	.............	.............	.;.;.;.;.;.;.;.;.;.;.;.;.	1	NA	NA	NA	No	0	4.1788	0
2	234309123	HM	+	CCTCCCTGGCCAC	CCTCCCTGGCCAC	CCTCCCTGGCCAC	CCTCCCTGGCCAC	.............	.............	.;.;.;.;.;.;.;.;.;.;.;.;.	2	NA	NA	NA	No	0	0.1449	0
2	234925151	CM	-	GTGGCCAGGGAAG	GTGGCCAGGGAAG	GTGGCCAGGGAAG	GTGGCCAGGGAAG	.............	.............	.;.;.;.;.;.;.;.;.;.;.;.;.	3	NA	NA	NA	No	0	0.1373	0
2	235145003	HM	+	CCTCCCTTTCCAC	CCTCCCTTTCCAC	CCTCCCTTTCCAC	CCTCCCTTTCCAC	.............	.............	.;.;.;.;.;.;.;.;.;.;.;.;.	3	NA	NA	NA	No	1	0.2059	3.9653
2	235465076	CM	+	CTTCCCTGACCAC	CTTCCCTGACCAC	CTTCCCTGACCAC	CTTCCCTGACCAC	.............	.............	.;.;.;.;.;.;.;.;.;.;.;.;.	2	NA	NA	NA	No	0	0.6177	0
2	235728310	HM	+	CCTCCCTTCCCAC	CCTCCCTTCCCAC	CCTCCCTTCCCAC	CCTCCCTTCCCAC	.............	.............	.;.;.;.;.;.;.;.;.;.;.;.;.	3	NA	NA	NA	No	0	0.2974	0
2	235913969	HM	-	GTGGAGAGGGAGG	GTGGAGAGGGAGG	GTGGAGAGGGAGG	GTGGAGAGGGAGG	.............	.............	.;.;.;.;.;.;.;.;.;.;.;.;.	2	NA	NA	NA	No	0	0.9379	3.47725
2	235921834	HM	-	GTGGGAAGGGAGG	GTGGGAAGGGAGG	GTGGGAAGGGAGG	NNNNNNNNNNNNN	.............	.......A.....	.;.;.;.;.;.;.;0.01;.;.;.;.;.	0	NA	NA	NA	No	0	1.6014	0
2	235971067	CM	+	CTTCCCTCGCCAC	CTTCCCTCGCCAC	CTTCCCTCGCCAC	CTTCCCTCGACAC	.............	.............	.;.;.;.;.;.;.;.;.;.;.;.;.	3	NA	NA	NA	No	1	34.8565	41.7424
2	236078478	CM	-	GTGGACAGGGAAG	GTGGACAGGGAAG	GTGGACAGGGAAG	GTGGACAGGGAAG	.............	.............	.;.;.;.;.;.;.;.;.;.;.;.;.	3	NA	NA	NA	No	0	0.8312	0
2	236122734	HM	+	CCTCCCTCCCCAC	CCTCCCTCCCCAC	CCTCCCTCCCTAC	CCTCCCTCCCCAC	..........C..	.............	.;.;.;.;.;.;.;.;.;.;.;.;.	1	NA	NA	NA	No	0	0.4957	0.48425
2	236175032	HM	+	CCTCCCTCCCCAC	CCTCCCTCCCCAC	CCTCCCTCCCCAC	CCTCCCTCCCCAC	.............	.............	.;.;.;.;.;.;.;.;.;.;.;.;.	1	NA	NA	NA	No	0	3.8662	4.01485
2	236283403	HM	+	CCTCCCTCACCAC	CCTCCGTCACCAC	CCTCCGTCACCAC	CCTCCCTCACCAC	.............	.............	.;.;.;.;.;.;.;.;.;.;.;.;.	3	NA	NA	NA	No	1	7.9611	0
2	236459785	HM	+	CCTCCCTGGCCAC	CCTCCCTGGCCAC	CCTCCCTGGCCAC	CCTCCCTGGCCAC	.............	.............	.;.;.;.;.;.;.;.;.;.;.;.;.	1	NA	NA	NA	No	0	0.5033	3.9996
2	236511923	HM	+	CCTCCCTAGCCAC	CCTCCCCAGCCAC	CCTCCCTAGCCAC	CCTCCCTAGCCAC	.............	......T......	.;.;.;.;.;.;0.04;.;.;.;.;.;.	2	2	236511665	236512024	THE1B	1	6.7791	5.71535
2	236545094	CM	-	GTGGAAAGGGAAG	GTGGAAAGGGAAG	GTGGAAAGGGAAG	GTGGAAAGGGAAG	.............	...........G.	.;.;.;.;.;.;.;.;.;.;.;0.00;.	3	NA	NA	NA	No	0	0.427	2.52405
2	236568577	CM	-	GTGGGCAGGGAAG	GTGGGCAGGGAAG	GTGGGCAGGGAAG	GTGGGCAGGGAAG	.............	.............	.;.;.;.;.;.;.;.;.;.;.;.;.	2	NA	NA	NA	No	0	0.61	0
2	236617911	HM	-	GTGGGAAGGGAGG	GTGGGAAGGGAGG	GTGGGAAGGGAGG	-------------	.............	............C	.;.;.;.;.;.;.;.;.;.;.;.;0.00	0	NA	NA	NA	No	1	14.1378	22.9492
2	236874079	CM	-	GTGGTGAGGGAAG	ATGGTGAAGGAAG	GTGGTGAAGGAAG	-------------	.............	G............	0.00;.;.;.;.;.;.;.;.;.;.;.;.	0	NA	NA	NA	No	0	0.1373	0.63295
2	236874484	HM	-	GTGGAGAGGGAGG	GTGGAGAGGGAGG	GTGGAGAGGGAGG	GTGGAGAAGGAGG	.............	.............	.;.;.;.;.;.;.;.;.;.;.;.;.	3	NA	NA	NA	No	0	0.1373	0.63295
2	237197175	CM	-	GTGGAAAGGGAAG	GTGGAAAGGGAAG	GTGGAAAGGGAAG	GTGGAAAGGGAAG	.............	.............	.;.;.;.;.;.;.;.;.;.;.;.;.	1	NA	NA	NA	No	1	10.6911	3.70985
2	237401725	HM	-	GTGGCTAGGGAGG	GTGGCTAGGGAGG	GTGGCTAGGGAGG	GTGGCTAGGGAGG	.............	.....CG......	.;.;.;.;.;0.00;0.03;.;.;.;.;.;.	2	2	237401634	237401986	THE1B	1	33.5907	0
2	237492662	HM	-	GTGGGGAGGGAGG	GTGGGGAGGGAGG	GTGGGGAGGGAGG	GTGGGGAGGGAGG	.............	.............	.;.;.;.;.;.;.;.;.;.;.;.;.	2	NA	NA	NA	No	0	0.5338	3.50395
2	237594988	HM	+	CCTCCCTGCCCAC	CCTCCCTGCCCAC	CCTCCCTGCCCAC	CCTCCCTGCCCAC	.............	.............	.;.;.;.;.;.;.;.;.;.;.;.;.	2	NA	NA	NA	No	1	9.1202	8.9715
2	237813298	CM	+	CTTCCCTCTCCAC	CTTCCCTCTCCAC	CTTCCCTCTCCAC	CTTCCCTCTCCAC	.............	.............	.;.;.;.;.;.;.;.;.;.;.;.;.	3	NA	NA	NA	No	0	1.67	0
2	238085081	HM	-	GTGGAGAGGGAGG	GTGGAGAGGGAGG	GTGGAGAGGGAGG	GTGGAGAGGGAAG	.............	.............	.;.;.;.;.;.;.;.;.;.;.;.;.	2	NA	NA	NA	No	0	0.183	0.0038
2	238122665	CM	-	GTGGGGAGGGAAG	GTGGGGAGGGAAG	GTGGGGAGGGAAG	GTGGGGAGGGAAG	.............	.............	.;.;.;.;.;.;.;.;.;.;.;.;.	2	NA	NA	NA	No	0	1.0447	0
2	238191427	CM	-	GTGGGAAGGGAAG	GTGGGAAGGGAAG	GTAGGAAGGGAAG	-------------	.AG..........	.............	.;.;.;.;.;.;.;.;.;.;.;.;.	0	NA	NA	NA	No	0	0.3432	2.01315
2	238433885	CM	+	CTTCCCTGCCCAC	CTTCCCTGCCCAC	CTTCCCTGCCCAC	CTTCCCTGCCCAC	.............	.............	.;.;.;.;.;.;.;.;.;.;.;.;.	3	NA	NA	NA	No	0	0.8998	2.13515
2	238480462	HM	-	GTGGTGAGGGAGG	GTGGTGAGGGAGG	GTGGTGAGGGAGG	GTGGTGAGGGAGG	.............	.............	.;.;.;.;.;.;.;.;.;.;.;.;.	3	NA	NA	NA	No	0	2.7681	2.52025
2	238557848	HM	+	CCTCCCTCCCCAC	CCTCCCTCCCCAC	CCTCCCTCCCCAC	CCTCCCTCCCCAA	.............	.............	.;.;.;.;.;.;.;.;.;.;.;.;.	2	NA	NA	NA	No	0	0.7549	5.8069
2	238626483	CM	+	CTTCCCTCCCCAC	CTTCCCTCCCCAC	CTTCCCTCCCCAC	CTTCCCTCCCCAC	.............	.............	.;.;.;.;.;.;.;.;.;.;.;.;.	3	NA	NA	NA	No	0	0.305	3.8929
2	238719646	CM	-	GTGGCCAGGGAAG	GTGGCCAGGGAAG	GTGGCCAGGGAAG	GTGGCCAGGGAAG	.............	.............	.;.;.;.;.;.;.;.;.;.;.;.;.	3	NA	NA	NA	No	0	1.2735	1.1019
2	238741261	CM	-	GTGGATAGGGAAG	GTGGATAGGGAAG	GTGGATAGGGAAG	GTGGATAGGGAAG	.............	.............	.;.;.;.;.;.;.;.;.;.;.;.;.	3	NA	NA	NA	No	0	0.4957	1.38405
2	238794327	HM	+	CCTCCCTGCCCAC	CCTCCCTGCCCAC	CCTCCCTGCCCAC	CCTCCCTGCCCAC	.............	.............	.;.;.;.;.;.;.;.;.;.;.;.;.	1	NA	NA	NA	No	0	2.7681	8.84185
2	238967478	CM	+	CTTCCCTAGCCAC	CTTCCCTAGCCAC	CTTCCCTAGCCAC	CTTCCCTAGCCAC	.............	.............	.;.;.;.;.;.;.;.;.;.;.;.;.	3	NA	NA	NA	No	0	0.1373	0
2	239011351	HM	+	CCTCCCTCCCCAC	CCTCCCTCCCCAC	CCTCCCTCCCCAC	CCTCCCTCCCCA-	.............	.............	.;.;.;.;.;.;.;.;.;.;.;.;.	0	NA	NA	NA	No	1	1.0523	0
2	239176223	HM	-	GTGGGGAGGGAGG	GTGGGGAGGGAGG	GTGGGGAGGGAGG	GTGGGGAGGGAGG	.............	.............	.;.;.;.;.;.;.;.;.;.;.;.;.	1	NA	NA	NA	No	0	0.4118	0
2	239786839	HM	+	CCTCCCTGTCCAC	CCTCCCTGTCCAC	CCTCCCTGTCCAC	CCTCCCTGTCCAC	.............	....A........	.;.;.;.;0.00;.;.;.;.;.;.;.;.	3	NA	NA	NA	No	NA	NA	NA
2	239788450	HM	-	GTGGTCAGGGAGG	GTGGTCAGGGAGG	GTGGTCAGGGAGG	GTGGTCAGGGAGG	.............	.............	.;.;.;.;.;.;.;.;.;.;.;.;.	1	NA	NA	NA	No	NA	NA	NA
2	239844714	CM	+	CTTCCCTCCCCAC	CTTCCCTCCCCAC	CTTCCCTCCCCAC	NNNNNNNNNNNNN	.............	.............	.;.;.;.;.;.;.;.;.;.;.;.;.	0	NA	NA	NA	No	1	3.645	1.65095
2	239849087	HM	-	GTGGGAAGGGAGG	GTGGGAAGGGAGG	GTGGGAAGGGAGG	GTGGGAAGGGAGG	.............	.............	.;.;.;.;.;.;.;.;.;.;.;.;.	3	NA	NA	NA	No	1	5.5819	0
2	239911458	HM	+	CCTCCCTCGCCAC	CCTCCCTCGCCAT	CCTCCCTCGCCAT	CCTCCCTCGCCAC	.............	.............	.;.;.;.;.;.;.;.;.;.;.;.;.	1	NA	NA	NA	No	1	0.061	0.0801
2	240013331	HM	-	GTGGGGAGGGAGG	GTGGGGAGGGAGG	GTGGGGAGGGAGG	GTGGGGAGGGAGG	.............	.............	.;.;.;.;.;.;.;.;.;.;.;.;.	1	NA	NA	NA	No	0	2.0589	2.41735
2	240259987	HM	+	CCTCCCTCACCAC	CGTCCCTCACCAC	CGTCCCTCACCAC	CCTCCCTCACCAC	.............	.............	.;.;.;.;.;.;.;.;.;.;.;.;.	3	NA	NA	NA	No	0	0.2898	0
2	240387703	HM	-	GTGGCCAGGGAGG	GTGGCCAGGGAGG	GTGGCCAGGGAGG	GTGGCCAGGGAGG	.............	.............	.;.;.;.;.;.;.;.;.;.;.;.;.	2	NA	NA	NA	No	0	0.5643	2.01315
2	240651407	CM	-	GTGGGCAGGGAAG	GTGGGCAGGGAGG	GTGGGCAGGGAGG	NNNNNNNNNNNNN	.............	A............	0.01;.;.;.;.;.;.;.;.;.;.;.;.	0	NA	NA	NA	No	0	1.4641	NA
[truncated: 9,188 more rows]
