# Supplementary material for: The Red Queen Model of Recombination Hotspots Evolution in the Light of Archaic and Modern Human Genomes
Source: PLoS Genet. 2014 Nov 13;10(11):e1004790. doi: 10.1371/journal.pgen.1004790 (PMC4230742; doi:10.1371/journal.pgen.1004790)
Supplement: Dataset S2 — This archive contains a TAB-delimited data frame with the list of HM and CM motifs found in the HC sequence and a “README” file providing information on this data frame. (ZIP) [file pgen.1004790.s017.zip › DatasetS2/README.txt]

#### The Red Queen Model of Recombination Hotspots Evolution in the Light of Archaic and Modern Human Genomes ####
####    Yann Lesecque, Sylvain Glemin, Nicolas Lartillot, Dominique Mouchiroud and Laurent Duret        ####

Supplementary files


	- B_den.fasta and I_den.fasta files contain sequences of new PRDM9 Zn-finger repeat units found in the Denisovan genome (see Supplementary Text S1).


	- Motifs.tab is a tab-delimited data frame containing the list of all HM and CM motifs found in the HC sequence (autosomes only).
	  
	  Columns description:
	
		motif_chr: motif chromosome in hg19 assembly. (integer 1:22)
		
		motif_start: coordinate of the first base of the motif in hg19 assembly. (integer)
		
		motif_type: "HM" (CCTCCCTNNCCAC) or "CM" (CTTCCCTNNCCAC) motif. (HM|CM)
		
		strand: DNA strand on which the motif is found. (+|-)
		
		anc: Motif sequence in the HC reconstructed sequence, see methods. (string of length 13)
		
		hum: Motif sequence in human genome (hg19). (string of length 13)
		
		den: Motif sequence in Denisovan genome (hg19). (string of length 13)
		
		pan: Motif sequence in chimpanzee genome (panTro2). (string of length 13)
		
		den_p: Denisovan motif alternative sequence (same order as "den"). It only shows heterozygous positions: '.' means homozygous site and a letter indicates the alternative base. (string of length 13)
		
		hum_p: Human motif alternative sequence (same order as "hum"). It only shows polymorphic (according to 1000 Genomes data, see methods) positions: '.' means no polymorphism detected and a letter indicates the alternative base. (string of length 13)
		
		AF_1KG: Sequence of alternative allele frequencies (according to 1000 Genome data) ';'-separated (same order as "hum"). '.' means no polymorphism detected and a float number corresponds to the frequency of the alternative base found in "hum_p". NB: a frequency of 0.00 indicates that the alternative base has a frequency <1% in 1000 Genomes data. (';'-separated floats)
		
		Filter: Integer number corresponding to the most stringent filter (F1 to F3) that the motif passes, see methods. e.g. '0' indicates that motif was not retained by filter F1 and '2' indicates that motif was retained by filters F1 and F2 but not F3. (integer 0:3)
		
		TE_chr: if "TE_type" is different from 'No': the chromosome of the THE transposable element overlapping the motif in hg19 assembly, 'NA' otherwise. (integer 1:22)
		
		TE_start: if "TE_type" is different from 'No': the first coordinate of the THE transposable element overlapping the motif in hg19 assembly, 'NA' otherwise. (integer)
		
		TE_end: if "TE_type" is different from 'No': the last coordinate of the THE transposable element overlapping the motif in hg19 assembly, 'NA' otherwise. (integer)
		
		TE_type: Type of THE1 element overlapping the motif, 'No' if the motif does not overlap any THE1 element. (THE1A|THE1B|No)
		
		HapMap_HS: '1' if the motif is found in a HapMap recombination hotspot, '0' otherwise, 'NA' if the motif locus cannot be found in the hg18 assembly by LiftOver software. (0|1|NA)
		
		HapMap_rate : historical recombination rate estimated over a 2kb window centered on motif centre according to HapMap genetic map (float)
		
		deCODE_rate : present-day recombination rate estimated over a 2kb window centered on motif centre according to deCODE data (float)
